# Supplementary material for: Genome Wide Transcriptional Profile Analysis of Vitis amurensis and Vitis vinifera in Response to Cold Stress
Source: PLoS One. 2013 Mar 13;8(3):e58740. doi: 10.1371/journal.pone.0058740 (PMC3596283; doi:10.1371/journal.pone.0058740)
Supplement: Table S1 — Detail information of DEGs in V. amurensis and V. vinifera cv. Muscat of Hamburg. (XLSX) [file pone.0058740.s002.xlsx]

## Sheet: total
Gene ID	Accession Number	Blastx resutls	E-value	Functional catagories	DEGs in Vitis amurensis					DEGs in Vitis vinifera cv. Muscat of Hamburg
					TPM in control	TPM in cold treatment	Log_Fold Change	p-value	FDR	TPM in control	TPM in cold treatment	Log_Fold Change	p-value	FDR
GSVIVT01000002001	ACU01856	Na+/H+ exchanger 5 [Populus euphratica]	0	transport	7.23685	17.4485	1.26967	8.35169e-11	2.20034e-06
GSVIVT01000007001	XP_003626321	GDSL esterase/lipase [Medicago truncatula]	0	metabolism						8.11778	23.2919	1.52067	3.525e-18	9.28697e-14
GSVIVT01000015001	NP_566249	E3 ubiquitin-protein ligase ATL6 [Arabidopsis thaliana]	4.11533e-73	ubiquitin	4.93422	14.093	1.51409	3.27251e-11	8.62177e-07	25.7239	60.4555	1.23276	1.89681e-32	4.99734e-28
GSVIVT01000017001	XP_003596722	Serine/threonine protein kinase PBS1 [Medicago truncatula]	5.7245e-136	signal transduction						5.79842	19.8758	1.77728	3.51561e-19	9.26223e-15
GSVIVT01000023001				unknown	10.307	3.80287	-1.43847	3.21456e-08	0.000846907	17.079	5.90062	-1.53328	4.65757e-14	1.22708e-09
GSVIVT01000043001	XP_002512372	peroxisomal membrane protein pmp34, putative [Ricinus communis]	1.1617e-129	transport	4.16667	15.2115	1.86819	2.65209e-15	6.98721e-11
GSVIVT01000050001	XP_002512378	Kinesin-3, putative [Ricinus communis]	0	cytoskeleton	17.1053	4.92137	-1.79731	3.75853e-16	9.90221e-12	7.3798	17.4948	1.24527	4.54108e-11	1.19639e-06
GSVIVT01000087001	XP_002512387	DNA polymerase zeta catalytic subunit, putative [Ricinus communis]	0	replication						13.1782	5.90062	-1.15922	3.74135e-08	0.000985695
GSVIVT01000114001	XP_002525271	60S ribosomal protein L26, putative [Ricinus communis]	2.64e-63	translation						39.7455	96.6873	1.28254	1.60888e-53	4.23874e-49
GSVIVT01000123001	XP_003611588	Calcium-transporting ATPase 2, plasma membrane-type [Medicago truncatula]	0	transport						4.42788	31.884	2.84815	9.37454e-51	2.46982e-46
GSVIVT01000126001	NP_201549	BTB and TAZ domain protein 4 [Arabidopsis thaliana]	7.96e-169	transcription	2.63158	26.1727	3.31406	5.40644e-46	1.42438e-41	1.37053	15.942	3.54002	7.43935e-32	1.95997e-27
GSVIVT01000128001	XP_003611601	Glucan endo-1,3-beta-glucosidase [Medicago truncatula]	2.7e-90	metabolism	16.0088	4.80952	-1.7349	1.27293e-14	3.35367e-10	15.2867	46.8944	1.61714	2.11476e-37	5.57155e-33
GSVIVT01000129001				unknown						2.63564	10.352	1.97368	2.98715e-12	7.86996e-08
GSVIVT01000141001	XP_002525255	LOB domain-containing protein, putative [Ricinus communis]	8.69e-105	other	126.426	345.838	1.45181	5.56779e-211	1.46689e-206	78.753	213.975	1.44204	1.68071e-137	4.42801e-133
GSVIVT01000144001	ABB89209	peroxidase [Sesamum indicum]	4.2e-120	metabolism						22.8774	10.2484	-1.15852	1.26487e-12	3.33242e-08
GSVIVT01000145001				unknown	12.2807	28.5216	1.21566	2.03149e-15	5.35216e-11
GSVIVT01000152001	NP_850037	major facilitator protein [Arabidopsis thaliana]	9.26e-168	other						19.6092	8.69565	-1.17316	2.66957e-11	7.03325e-07
GSVIVT01000154001	EIE23123	DUF1230-domain-containing protein, partial [Coccomyxa subellipsoidea C-169]	2.64e-47	other						132.626	60.766	-1.12602	1.19392e-59	3.1455e-55
GSVIVT01000158001				unknown						18.9766	8.59213	-1.14314	1.18598e-10	3.12458e-06
GSVIVT01000162001	NP_195463	hydrolase, alpha/beta fold family protein [Arabidopsis thaliana]	1.58e-138	metabolism						120.818	269.979	1.16001	3.97266e-124	1.04664e-119
GSVIVT01000190001				unknown						10.8589	4.14079	-1.3909	1.18592e-08	0.000312443
GSVIVT01000200001	XP_002524934	Nodulation receptor kinase precursor, putative [Ricinus communis]	0	signal transduction						32.682	13.6646	-1.25805	3.82483e-19	1.00769e-14
GSVIVT01000219001	AFH03065	R2R3-MYB transcription factor MYB13 [Epimedium sagittatum]	2.81e-20	transcription	66.0088	259.602	1.97557	1.39449e-244	3.67394e-240	67.1562	171.014	1.34853	5.33082e-100	1.40446e-95
GSVIVT01000226001	XP_002524919	cyclin d, putative [Ricinus communis]	9.02e-140	cell cycle						18.4495	50	1.43835	7.69972e-34	2.02857e-29
GSVIVT01000227001	NP_566928	F-box/LRR-repeat protein 16 [Arabidopsis thaliana]	4.28e-64	other	9.97808	23.1528	1.21435	6.72098e-13	1.77071e-08
GSVIVT01000230001	NP_201171	defensin-like protein 6 [Arabidopsis thaliana]	3.69e-18	stress related	183.772	29.3045	-2.64872	1.59125e-246	4.19231e-242	7.48523	75.8799	3.3416	1.71923e-137	4.52949e-133
GSVIVT01000236001	XP_003532379	PREDICTED: protein DYAD-like [Glycine max]	9.71e-75	other						5.06044	18.4265	1.86445	5.47886e-19	1.44346e-14
GSVIVT01000247001	XP_003605664	PHD finger protein [Medicago truncatula]	0	other						3.05735	11.0766	1.85716	3.88725e-12	1.02413e-07
GSVIVT01000255001	XP_002264968	PREDICTED: cell cycle checkpoint protein RAD17-like [Vitis vinifera]	1.47e-26	cell cycle						8.32863	16.6667	1.00081	3.51387e-08	0.000925765
GSVIVT01000259001	XP_002518026	serine palmitoyltransferase I, putative [Ricinus communis]	0	metabolism	45.2851	103.908	1.1982	4.06454e-49	1.07084e-44
GSVIVT01000266001	XP_002529662	chaperonin containing t-complex protein 1, gamma subunit, tcpg, putative [Ricinus communis]	0	protein folding						28.8867	57.971	1.00493	3.51512e-23	9.26093e-19
GSVIVT01000280001	XP_002513287	transcription factor, putative [Ricinus communis]	0	transcription	7.1272	17.3366	1.28242	7.01133e-11	1.84721e-06
GSVIVT01000394001				unknown						38.0587	17.1843	-1.14714	2.74776e-19	7.23925e-15
GSVIVT01000400001	NP_188619	signal transducer, putative [Ricinus communis]	1.82e-92	signal transduction	6.57895	28.8571	2.133	5.70527e-32	1.50311e-27
GSVIVT01000415001	NP_187814	geranylgeranyl transferase type-2 subunit beta [Arabidopsis thaliana]	0	metabolism						4.21703	11.5942	1.4591	1.35381e-09	3.56675e-05
GSVIVT01000428001	NP_192232	S-locus lectin protein kinase-like protein [Arabidopsis thaliana]	0	signal transduction						13.9162	2.27743	-2.61129	1.94263e-21	5.11804e-17
GSVIVT01000442001	NP_192235	Outer arm dynein light chain 1 protein [Arabidopsis thaliana]	8.11e-176	cytoskeleton	12.6097	49.9966	1.9873	2.4225e-49	6.38231e-45
GSVIVT01000453001	ACS68668	cytochrome b6-f complex iron-sulfur subunit [Sonneratia alba]	2.34e-97	metabolism	197.149	97.9799	-1.00873	2.33837e-69	6.16067e-65
GSVIVT01000517001	NP_563716	ankyrin repeat-containing protein [Arabidopsis thaliana]	8.83e-54	other	8.66229	17.6722	1.02866	1.85311e-08	0.00048822
GSVIVT01000534001	XP_002530034	signal transducer, putative [Ricinus communis]	3.23e-141	signal transduction						6.5364	14.8033	1.17935	4.48254e-09	0.000118097
GSVIVT01000542001	NP_564908	chloroplast sensor kinase [Arabidopsis thaliana]	0	signal transduction	13.7062	29.8637	1.12357	1.94964e-14	5.13651e-10
GSVIVT01000550001	XP_002887146	Fe-S metabolism associated domain-containing protein [Arabidopsis lyrata subsp. lyrata]	1.23e-55	metabolism	5.81141	18.2314	1.64947	1.8605e-15	4.90166e-11
GSVIVT01000568001	XP_002515062	Paramyosin, putative [Ricinus communis]	0	other						63.7826	27.0186	-1.23921	1.90577e-34	5.02095e-30
GSVIVT01000575001	XP_002311750	cytochrome P450 [Populus trichocarpa]	6.2e-80	metabolism						17.7115	5.07246	-1.80393	1.11398e-17	2.93489e-13
GSVIVT01000579001	XP_002282147	PREDICTED: myosin heavy chain kinase B-like [Vitis vinifera]	0	signal transduction						2.21394	16.9772	2.93891	9.07094e-29	2.38983e-24
GSVIVT01000584001	XP_002282104	PREDICTED: putative 1-aminocyclopropane-1-carboxylate deaminase-like [Vitis vinifera]	0	metabolism						16.341	6.72878	-1.28008	7.41168e-11	1.95268e-06
GSVIVT01000585001	XP_003601875	SDA1-like protein [Medicago truncatula]	0	other						12.124	25.2588	1.05892	3.62594e-12	9.55289e-08
GSVIVT01000596001	BAB32951	COP1-interacting protein 4 [Arabidopsis thaliana]	8.33e-18	signal transduction						626.018	160.766	-1.96124	0	0
GSVIVT01000609001	ADQ43191	NADH-ubiquinone oxidoreductase B18 [Eutrema parvulum]	2.33e-26	metabolism						51.8695	113.25	1.12656	3.18002e-51	8.37809e-47
GSVIVT01000650001	AAF86340	UMP synthase [Nicotiana plumbaginifolia]	2.19e-168	metabolism						36.0556	90.4762	1.32731	7.85451e-53	2.06935e-48
GSVIVT01000669001	CAB77570	putative protein [Arabidopsis thaliana]	1.17e-121	other	5.59211	15.3233	1.45427	1.88174e-11	4.95764e-07
GSVIVT01000687001	XP_002300430	gibberellin 2-oxidase [Populus trichocarpa]	0	hormome related	4.16667	49.5492	3.57189	5.03008e-91	1.32522e-86	3.58448	63.354	4.1436	1.59173e-136	4.19356e-132
GSVIVT01000717001	AAM65759	putative bHLH transcription factor [Arabidopsis thaliana]	1.49e-103	transcription	10.9649	26.732	1.28567	1.05739e-15	2.78579e-11
GSVIVT01000720001	XP_002520979	Auxin-induced protein 22E, putative [Ricinus communis]	9.44e-86	hormome related						18.8712	38.5093	1.02902	1.03178e-16	2.71834e-12
GSVIVT01000746001	XP_003591809	Magnesium transporter [Medicago truncatula]	1.74e-79	transport	17.3246	37.4695	1.1129	2.52529e-17	6.65314e-13
GSVIVT01000752001	XP_002520995	WRKY transcription factor, putative [Ricinus communis]	1.99e-142	transcription						4.95501	16.7702	1.75894	2.70067e-16	7.11519e-12
GSVIVT01000793001				unknown						8.22321	65.0103	2.9829	3.69871e-106	9.74463e-102
GSVIVT01000800001	XP_002321071	glycosyltransferase [Populus trichocarpa]	0	metabolism	17.6535	44.1804	1.32345	1.54001e-25	4.0573e-21
GSVIVT01000818001	NP_181808	receptor like protein 29 [Arabidopsis thaliana]	7.75e-72	signal transduction						28.7812	8.69565	-1.72676	5.74466e-26	1.51349e-21
GSVIVT01000827001	NP_187409	integrator complex subunit 9 [Arabidopsis thaliana]	0	other	6.46931	14.3167	1.14602	3.44617e-08	0.000907927
GSVIVT01000834001	XP_003598694	U3 small nucleolar ribonucleoprotein IMP4 [Medicago truncatula]	0	RNA processing	12.1711	25.1661	1.04802	2.00103e-11	5.27192e-07
GSVIVT01000835001	NP_850297	intron-binding protein aquarius [Arabidopsis thaliana]	0	RNA processing						18.8712	8.17805	-1.20636	2.42103e-11	6.37844e-07
GSVIVT01000846001	XP_002513105	Disease resistance response protein, putative [Ricinus communis]	3.53e-63	stress related	24.5614	11.7442	-1.06445	2.09452e-11	5.51822e-07	8.43406	21.7391	1.36599	6.41553e-15	1.69024e-10
GSVIVT01000847001	XP_002299218	GRAS family transcription factor [Populus trichocarpa]	0	transcription						12.7565	1.96687	-2.69726	1.90534e-20	5.01981e-16
GSVIVT01000865001	XP_003626405	Calmodulin binding protein [Medicago truncatula]	1.58e-52	signal transduction	14.0351	28.4097	1.01734	3.90167e-12	1.02793e-07
GSVIVT01000866001	ABA94255	transposon protein, putative, CACTA, En/Spm sub-class [Oryza sativa Japonica Group]	4.58e-21	other						19.2929	4.96894	-1.95706	4.94687e-21	1.3033e-16
GSVIVT01000874001	XP_002511644	ccr4-not transcription complex, putative [Ricinus communis]	0	transcription						17.9224	6.93582	-1.36962	9.77156e-13	2.57442e-08
GSVIVT01000906001				unknown	33.3334	73.2612	1.13608	1.13606e-32	2.99305e-28
GSVIVT01000913001	XP_002514877	glucose-6-phosphate 1-dehydrogenase, putative [Ricinus communis]	0	metabolism	4.49562	53.7995	3.581	7.17593e-99	1.89057e-94
GSVIVT01000917001	XP_002512031	amino acid binding protein, putative [Ricinus communis]	0	other						21.5069	9.83437	-1.12889	1.32367e-11	3.48734e-07
GSVIVT01000921001				unknown	26.2062	57.9379	1.1446	1.2984e-26	3.42078e-22
GSVIVT01000923001	XP_003621780	Bcl-2-associated athanogene-like protein [Medicago truncatula]	8.91e-09	other	14.8026	0.223698	-6.04816	1.005e-37	2.64778e-33
GSVIVT01000971001				unknown	27.8509	8.27684	-1.75057	3.24984e-24	8.56202e-20
GSVIVT01000974001	XP_002523819	40S ribosomal protein S25, putative [Ricinus communis]	9.06e-43	translation						79.1747	206.729	1.38463	3.47764e-125	9.16219e-121
GSVIVT01001004001	XP_002521182	amino acid binding protein, putative [Ricinus communis]	5.27e-127	other						6.43097	15.5279	1.27176	2.58781e-10	6.81784e-06
GSVIVT01001036001	NP_192114	sugar transport protein 7 [Arabidopsis thaliana]	0	transport						43.5408	14.4927	-1.58704	4.04052e-34	1.06452e-29
GSVIVT01001043001	NP_193639	enhanced disease resistance 2 protein [Arabidopsis thaliana]	2.01e-55	stress related	6.79825	16.5537	1.28392	1.70043e-10	4.47995e-06
GSVIVT01001046001	XP_002523531	DNA replication licensing factor MCM5, putative [Ricinus communis]	0	replication						2.8465	21.6356	2.92615	5.35571e-36	1.41102e-31
GSVIVT01001082001	NP_173153	SOUL heme-binding protein [Arabidopsis thaliana]	2.03e-38	other	8.55264	21.0277	1.29785	5.91896e-13	1.55941e-08	5.16586	18.323	1.82657	1.95429e-18	5.14878e-14
GSVIVT01001101001	CAL69911	obtusifoliol-14-demethylase [Petunia x hybrida]	0	metabolism						27.3053	64.9068	1.24919	2.44621e-35	6.44479e-31
GSVIVT01001102001				unknown						8.53949	31.0559	1.86265	1.4798e-30	3.89868e-26
GSVIVT01001106001	XP_003621048	Peptide transporter-like protein [Medicago truncatula]	0	transport	7.45615	27.4031	1.87783	3.95374e-26	1.04165e-21	44.1734	102.174	1.20978	1.01629e-51	2.67751e-47
GSVIVT01001108001	ADN33696	glycosyl transferase [Cucumis melo subsp. melo]	7.43e-83	metabolism						19.0821	38.9234	1.02842	7.4451e-17	1.96149e-12
GSVIVT01001109001	ADN33696	glycosyl transferase [Cucumis melo subsp. melo]	2.16e-72	metabolism						27.4107	55.2795	1.01201	1.92837e-22	5.08048e-18
GSVIVT01001113001	ABA40465	ribosomal protein S27-like protein [Solanum tuberosum]	5.22e-56	translation						41.7486	88.8198	1.08915	1.09962e-38	2.89706e-34
GSVIVT01001115001	XP_002510699	ubiquitin-protein ligase, putative [Ricinus communis]	1.59e-37	ubiquitin	7.7851	21.5869	1.47137	1.56206e-15	4.11539e-11	11.0697	29.089	1.39386	9.07759e-20	2.39158e-15
GSVIVT01001119001	XP_002512698	DNA replication licensing factor MCM2, putative [Ricinus communis]	0	replication						11.1751	57.3499	2.3595	5.20389e-73	1.37102e-68
GSVIVT01001126001				unknown						14.7596	29.8137	1.01432	3.47805e-13	9.16328e-09
GSVIVT01001130001	AAC78102	60S ribosomal protein L21 [Oryza sativa Japonica Group]	4.38e-71	translation						61.5686	124.431	1.01507	1.01223e-47	2.66683e-43
GSVIVT01001137001	ABB17003	60S ribosomal protein L10-like protein [Solanum tuberosum]	6.09e-81	translation						12.6511	30.8489	1.28595	1.07173e-18	2.82358e-14
GSVIVT01001146001	XP_002520740	Patatin T5 precursor, putative [Ricinus communis]	0	metabolism						10.648	28.0538	1.39761	3.28569e-19	8.65648e-15
GSVIVT01001167001	ADR71267	40S ribosomal protein S24B [Hevea brasiliensis]	1.99e-80	translation	16.1184	7.38205	-1.12662	9.10061e-09	0.000239765	13.4945	28.7785	1.09262	3.86577e-14	1.01848e-09
GSVIVT01001168001	XP_002524340	40S ribosomal protein S18, putative [Ricinus communis]	1.51e-86	translation						102.474	237.888	1.21503	7.62491e-118	2.00886e-113
GSVIVT01001172001				unknown	105.921	323.356	1.61013	1.59225e-229	4.19495e-225
GSVIVT01001190001	CBN79840	Serine/threonine protein kinase [Ectocarpus siliculosus]	2.47e-65	signal transduction						24.2479	50.6211	1.06188	3.08887e-22	8.13793e-18
GSVIVT01001193001	XP_002524739	protein kinase atmrk1, putative [Ricinus communis]	0	signal transduction	50.7676	126.501	1.31717	2.65755e-68	7.00158e-64
GSVIVT01001195001	NP_192180	kinase interacting-like protein [Arabidopsis thaliana]	0	signal transduction						90.877	42.7536	-1.08787	1.54331e-39	4.06601e-35
GSVIVT01001198001	XP_003554265	PREDICTED: sulfate transporter 3.1-like [Glycine max]	0	transport						27.3053	10.4555	-1.38492	1.41041e-18	3.71587e-14
GSVIVT01001203001	NP_171806	transmembrane BAX inhibitor motif-containing protein [Arabidopsis thaliana]	1.19e-105	other						45.4385	16.7702	-1.43802	4.93402e-31	1.29992e-26
GSVIVT01001263001	XP_002511675	Auxin-induced protein X10A, putative [Ricinus communis]	3.73e-55	hormome related	1.31579	14.8759	3.49898	3.81776e-28	1.00583e-23
GSVIVT01001269001	ACN79518	YABBY1 protein [Lotus japonicus]	3.24e-111	other						20.558	48.7577	1.24593	5.07738e-27	1.33769e-22
GSVIVT01001292001	ADQ74763	nitrate transporter 1.1 [Cucumis sativus]	0	transport						20.558	3.31263	-2.63365	4.87268e-31	1.28376e-26
GSVIVT01001299001	BAF46299	extensin like protein [Ipomoea nil]	8.78e-30	other	3.72807	16.7774	2.17002	8.51818e-20	2.2442e-15
GSVIVT01001301001	XP_003631443	NADH dehydrogenase 1 beta subcomplex subunit 8, mitochondrial isoform 2 [Vitis vinifera]	1.12e-74	metabolism						60.8307	131.263	1.10959	1.28938e-57	3.39699e-53
GSVIVT01001303001	XP_002525902	l-lactate dehydrogenase, putative [Ricinus communis]	0	metabolism						8.32863	26.8116	1.6867	1.5135e-23	3.98746e-19
GSVIVT01001308001	XP_002304419	GRAS family transcription factor [Populus trichocarpa]	0	transcription	5.59211	20.4684	1.87193	5.88114e-20	1.54945e-15
GSVIVT01001315001	CAM12499	small heat-shock protein [Chenopodium rubrum]	2.35e-65	protein folding						32.1549	1.96687	-4.03106	2.53421e-69	6.67664e-65
GSVIVT01001319001	XP_002868115	histidine triad family protein [Arabidopsis lyrata subsp. lyrata]	3.22e-36	other	3.94737	11.856	1.58665	2.83658e-10	7.47325e-06
GSVIVT01001327001	XP_003611307	Pectinesterase [Medicago truncatula]	0	metabolism	31.25	12.7508	-1.29327	4.33312e-18	1.1416e-13
GSVIVT01001328001	XP_003608711	Peroxisomal biogenesis factor [Medicago truncatula]	1.07e-111	transport	9.64913	26.3964	1.45187	3.2816e-18	8.64571e-14
GSVIVT01001332001	XP_002530024	WRKY transcription factor, putative [Ricinus communis]	2.87e-151	transcription	9.86843	24.495	1.31159	5.99913e-15	1.58053e-10
GSVIVT01001340001	XP_003546380	PREDICTED: salt stress root protein RS1-like [Glycine max]	2.23e-59	stress related	11.0746	33.4429	1.59445	1.78646e-25	4.70661e-21
GSVIVT01001350001	XP_002512201	lipid binding protein, putative [Ricinus communis]	1.35e-53	transport						13.9162	5.38302	-1.37028	2.38775e-10	6.29077e-06
GSVIVT01001351001	XP_002879351	oxidoreductase/ transition metal ion binding protein [Arabidopsis lyrata subsp. lyrata]	3.62e-21	metabolism	19.8465	3.13178	-2.66383	1.26206e-28	3.32503e-24	12.6511	3.62319	-1.80393	3.43875e-13	9.05974e-09
GSVIVT01001353001				unknown						8.96119	24.7412	1.46515	2.79414e-18	7.36144e-14
GSVIVT01001359001				unknown						6.22012	17.5983	1.50042	5.24823e-14	1.3827e-09
GSVIVT01001361001	NP_196804	callose synthase [Arabidopsis thaliana]	0	metabolism						59.1439	28.2609	-1.06542	9.13149e-26	2.40578e-21
GSVIVT01001368001	NP_566017	protein N-terminal asparagine amidohydrolase family protein [Arabidopsis thaliana]	4.67e-129	metabolism						10.3317	3.62319	-1.51175	3.88848e-09	0.000102446
GSVIVT01001401001	BAD95980	Ser/Thr protein kinase [Lotus japonicus]	0	signal transduction						4.21703	15.1139	1.84157	1.05442e-15	2.77798e-11
GSVIVT01001405001	ABP96497	GIGANTEA [Arabidopsis thaliana]	7.63e-131	other	31.579	121.133	1.93955	1.06017e-112	2.79312e-108
GSVIVT01001426001	XP_002524355	choline/ethanolamine kinase, putative [Ricinus communis]	0	signal transduction	2.96053	24.0476	3.02196	5.12428e-39	1.35004e-34
GSVIVT01001428001	XP_003619119	Type I inositol-1,4,5-trisphosphate 5-phosphatase [Medicago truncatula]	0	metabolism						22.9828	10.766	-1.09407	9.06033e-12	2.38703e-07
GSVIVT01001445001	XP_002513706	alpha/beta hydrolase, putative [Ricinus communis]	0	metabolism						32.3657	8.79917	-1.87903	3.23188e-32	8.51472e-28
GSVIVT01001478001	NP_001030753	RNA recognition motif (RRM)-containing protein [Arabidopsis thaliana]	2.12e-124	RNA processing						15.4976	39.441	1.34765	7.57177e-25	1.99486e-20
GSVIVT01001643001				unknown	13.8158	3.13178	-2.14127	2.48155e-16	6.53789e-12	12.6511	2.79503	-2.17833	2.80179e-16	7.3816e-12
GSVIVT01001672001	NP_189273	RNA recognition motif and CCHC-type zinc finger domain-containing protein [Arabidopsis thaliana]	3.92e-51	RNA processing						24.4588	63.6646	1.38014	4.76496e-40	1.25538e-35
GSVIVT01001809001	NP_001045217	Os01g0920100 [Oryza sativa Japonica Group]	5.96e-17	other	11.4035	47.5359	2.05954	3.74301e-49	9.86134e-45	10.2263	25.7764	1.33377	9.18259e-17	2.41925e-12
GSVIVT01001810001	NP_566153	ribulose-phosphate 3-epimerase [Arabidopsis thaliana]	3e-113	metabolism						15.7084	33.0228	1.07192	1.72336e-15	4.54037e-11
GSVIVT01001818001	XP_002509550	ribosome recycling factor, putative [Ricinus communis]	4.48e-119	translation						1.37053	25.7764	4.23324	1.8521e-57	4.87953e-53
GSVIVT01001819001	NP_567435	Mitochondrial transcription termination factor family protein [Arabidopsis thaliana]	0	transcription	8.55264	20.804	1.28242	1.20461e-12	3.17367e-08
GSVIVT01001831001	XP_003598077	Histone deacetylase complex SIN3 component [Medicago truncatula]	4e-26	histone related						20.9797	7.03934	-1.57548	2.18866e-17	5.76625e-13
GSVIVT01001833001				unknown	126.974	22.7054	-2.48342	3.61909e-159	9.53486e-155	54.3997	1.55279	-5.13066	3.36321e-134	8.86072e-130
GSVIVT01001847001	BAK22407	glucose-6-phosphate dehydrogenase [Nicotiana benthamiana]	0	metabolism	5.37281	24.1594	2.16884	1.2654e-27	3.33383e-23
GSVIVT01001853001	XP_002518202	ammonium transporter, putative [Ricinus communis]	1.99e-54	transport	24.0132	11.4086	-1.0737	2.5312e-11	6.66871e-07
GSVIVT01001906001	XP_003604056	60S ribosomal protein L5 [Medicago truncatula]	9.08e-35	translation						11.7023	58.178	2.31369	2.31756e-72	6.10583e-68
GSVIVT01001910001	XP_003610327	ubiquitin carboxyl-terminal hydrolase [Medicago truncatula]	3.36e-30	ubiquitin						35.6339	14.5963	-1.28765	2.40517e-21	6.33665e-17
GSVIVT01001931001	XP_002514436	calcium-dependent protein kinase, putative [Ricinus communis]	0	signal transduction	13.9255	30.7585	1.14326	3.73771e-15	9.84738e-11
GSVIVT01001940001	AAX11392	bZIP transcription factor [Malus x domestica]	1.96e-96	transcription	10.8553	27.0675	1.31817	2.1041e-16	5.54346e-12	12.7565	25.6729	1.00901	1.40788e-11	3.70921e-07
GSVIVT01001948001	NP_850122	V-type H+-transporting ATPase subunit I [Arabidopsis thaliana]	8.93e-12	transport	4.05702	10.9612	1.43392	1.3029e-08	0.000343261
GSVIVT01001959001	XP_003611322	Agenet domain containing protein expressed [Medicago truncatula]	5.23e-73	other						11.386	3.72671	-1.61129	1.28969e-10	3.39783e-06
GSVIVT01001965001	AAO92303	gibberellin 2-oxidase 1 [Nicotiana sylvestris]	7.89e-71	hormome related						10.0154	1.44927	-2.78882	5.81897e-17	1.53307e-12
GSVIVT01001977001	ADG27845	thiazole biosynthetic enzyme [Gossypium hirsutum]	1.38e-103	metabolism	611.952	1301.59	1.08878	0	0
GSVIVT01001994001	XP_003589717	Chaperone protein dnaJ [Medicago truncatula]	2.04e-40	protein folding	7.3465	21.0277	1.51716	8.82525e-16	2.3251e-11
GSVIVT01001997001	NP_194437	tryptophan synthase beta chain [Arabidopsis thaliana]	0	metabolism						23.7208	60.9731	1.36202	9.7323e-38	2.56407e-33
GSVIVT01002001001	NP_564580	Ankyrin repeat family protein [Arabidopsis thaliana]	9.16e-77	other						108.799	290.58	1.41726	4.42031e-181	1.16458e-176
GSVIVT01002020001	XP_003593523	Sphingolipid delta(4)-desaturase DES1 [Medicago truncatula]	0	metabolism	27.7413	66.6621	1.26483	5.16895e-35	1.36181e-30	22.6665	64.1822	1.50161	1.88238e-45	4.95932e-41
GSVIVT01002021001	XP_003529317	PREDICTED: probable E3 ubiquitin-protein ligase makorin-1-like [Glycine max]	4.04e-161	ubiquitin	14.693	4.13842	-1.82798	1.98355e-14	5.22586e-10	47.547	6.00414	-2.98533	1.13815e-78	2.99857e-74
GSVIVT01002034001	NP_194476	cystathionine beta-synthase domain-containing protein [Arabidopsis thaliana]	5.42e-29	metabolism	5.26316	21.4751	2.02866	6.23717e-23	1.64325e-18	12.7565	94.3064	2.88612	5.11484e-148	1.34755e-143
GSVIVT01002125001	CAC85228	salt tolerance protein 2 [Beta vulgaris]	2.4e-45	stress related						158.771	363.664	1.19566	2.52268e-174	6.64624e-170
GSVIVT01002223001	XP_003525052	PREDICTED: probable LRR receptor-like serine/threonine-protein kinase At5g10290-like [Glycine max]	3.26e-179	signal transduction	38.1579	81.2025	1.08954	8.86211e-34	2.33481e-29
GSVIVT01002259001	AAF14635	acyl-CoA oxidase [Petroselinum crispum]	0	metabolism						48.4958	12.6294	-1.94108	3.42795e-49	9.03128e-45
GSVIVT01002261001				unknown	2.74123	18.2314	2.73353	2.80771e-27	7.39719e-23
GSVIVT01002262001	ADC94856	DRE transcription factor 1 [Vitis pseudoreticulata]	1.06e-109	transcription	13.3772	81.9855	2.61559	2.71278e-110	7.14709e-106	15.7084	35.5072	1.17657	9.47412e-19	2.49605e-14
GSVIVT01002272001				unknown						23.6154	65.6314	1.47466	2.90685e-45	7.65838e-41
GSVIVT01002334001	XP_002530729	Senescence-associated protein DIN1, putative [Ricinus communis]	4.42e-68	other						87.1871	15.5279	-2.48925	2.36489e-117	6.23054e-113
GSVIVT01002447001	ADN88095	homeodomain-leucine zipper protein HD4 [Gossypium hirsutum]	9.77e-110	transcription						12.3348	25.8799	1.0691	1.43488e-12	3.78035e-08
GSVIVT01002466001	XP_003601950	50S ribosomal protein L23 [Medicago truncatula]	2.16e-66	translation						18.9766	46.9979	1.30837	5.41814e-28	1.42746e-23
GSVIVT01002512001	XP_003593421	Cysteine-rich receptor-like protein kinase [Medicago truncatula]	5.2e-17	signal transduction						11.0697	2.48447	-2.15561	2.56405e-14	6.75525e-10
GSVIVT01002527001	XP_002263566	PREDICTED: 70 kDa peptidyl-prolyl isomerase [Vitis vinifera]	0	metabolism						40.7998	9.83437	-2.05266	9.8406e-45	2.59261e-40
GSVIVT01002531001	NP_001042001	Os01g0144000 [Oryza sativa Japonica Group]	1.51e-56	other						8.53949	26.8116	1.65064	6.60793e-23	1.74093e-18
GSVIVT01002581001	NP_001061802	Os08g0414300 [Oryza sativa Japonica Group]	1.56e-17	other						29.8355	12.2153	-1.28834	3.05172e-18	8.04006e-14
GSVIVT01002583001	XP_002525025	phosphofructokinase, putative [Ricinus communis]	0	signal transduction						54.0834	17.9089	-1.59451	4.16734e-42	1.09793e-37
GSVIVT01002584001	CAB10499	glucanase like protein [Arabidopsis thaliana]	0	metabolism	14.1448	5.36876	-1.39761	3.31388e-10	8.73074e-06	20.6634	6.3147	-1.7103	5.281e-19	1.39133e-14
GSVIVT01002699001				unknown						10.0154	20.2898	1.01853	1.03399e-09	2.72415e-05
GSVIVT01002824001	XP_002865107	binding protein [Arabidopsis lyrata subsp. lyrata]	3.15e-101	cell cycle						74.7469	36.646	-1.02836	2.74248e-30	7.22533e-26
GSVIVT01002886001	XP_002510268	transcription factor, putative [Ricinus communis]	3.51e-84	transcription						10.2263	28.6749	1.48751	2.87548e-21	7.57573e-17
GSVIVT01002962001	ABR25705	senescence-associated protein sag102 [Oryza sativa Indica Group]	3.05e-08	other						4.63873	13.7681	1.56953	5.12314e-12	1.34974e-07
GSVIVT01003018001	XP_003626893	E3 ubiquitin-protein ligase CHIP [Medicago truncatula]	1.86e-30	ubiquitin						14.4433	6.72878	-1.10199	3.06926e-08	0.000808628
GSVIVT01003080001	NP_001078793	dentin sialophosphoprotein-like protein [Arabidopsis thaliana]	3.75e-34	other						149.599	60.0414	-1.31707	5.53158e-85	1.45735e-80
GSVIVT01003115001	XP_002520940	protein phosphatase 2c, putative [Ricinus communis]	1.08e-90	signal transduction						13.1782	4.65838	-1.50025	5.10567e-11	1.34514e-06
GSVIVT01003118001	XP_002517070	Heat shock factor protein HSF30, putative [Ricinus communis]	3.92e-109	protein folding	76.0966	10.7375	-2.82517	1.0319e-110	2.71864e-106	94.7778	2.79503	-5.08361	2.31697e-231	6.10428e-227
GSVIVT01003127001				unknown	12.7193	3.13178	-2.02197	2.89094e-14	7.61647e-10
GSVIVT01003139001	XP_002324843	histone 2 [Populus trichocarpa]	2.51e-70	histone related	26.6448	6.93465	-1.94196	1.98447e-26	5.22828e-22	14.1271	69.1511	2.29129	1.29433e-84	3.41005e-80
GSVIVT01003140001	XP_002517044	pyruvate kinase, putative [Ricinus communis]	0	metabolism						6.9581	19.1511	1.46066	1.45086e-14	3.82244e-10
GSVIVT01003141001	AAT76408	expressed protein [Oryza sativa Japonica Group]	4.58e-67	other						35.8448	14.1822	-1.33768	1.30698e-22	3.44337e-18
GSVIVT01003143001	AEW31188	glucosyltransferase [Vitis vinifera]	1.94e-129	metabolism						13.8108	29.9172	1.11518	5.08882e-15	1.3407e-10
GSVIVT01003157001	AEW31187	glucosyltransferase [Vitis vinifera]	2.1e-94	metabolism	1.97369	15.0996	2.93555	1.5993e-24	4.21352e-20
GSVIVT01003175001	AAO72990	cyclin D [Populus alba]	1.72e-133	cell cycle						25.4076	115.217	2.18103	2.39619e-131	6.31299e-127
GSVIVT01003181001	CAA04511	hexose transporter [Vitis vinifera]	0	transport	20.943	128.179	2.61362	5.08595e-171	1.33995e-166
GSVIVT01003182001	XP_002524688	ubiquitin-protein ligase, putative [Ricinus communis]	4.08e-136	ubiquitin						53.7671	17.3913	-1.62836	4.3675e-43	1.15066e-38
GSVIVT01003217001	XP_002267249	ribulose-1,5 bisphosphate carboxylase/oxygenase large subunit N-methyltransferase, chloroplastic [Vitis vinifera]	0	metabolism						36.2665	15.3209	-1.24313	1.16947e-20	3.08108e-16
GSVIVT01003222001	XP_002266671	PREDICTED: phosphate transporter PHO1 homolog 3-like [Vitis vinifera]	0	transport	47.5878	96.414	1.01865	8.38036e-36	2.20789e-31	20.6634	91.2008	2.14197	3.70463e-102	9.76023e-98
GSVIVT01003253001	XP_003635008	PREDICTED: DNA replication licensing factor MCM6 [Vitis vinifera]	0	replication						2.74107	33.8509	3.62638	6.98664e-67	1.8407e-62
GSVIVT01003255001	ACG37455	B-cell receptor-associated protein 31-like containing protein [Zea mays]	5.7e-23	transport						15.603	33.4368	1.09961	3.26442e-16	8.60045e-12
GSVIVT01003279001				unknown						12.6511	1.86335	-2.76329	9.00462e-21	2.37236e-16
GSVIVT01003294001	ABY58123	MAP kinase phosphatase [Datura metel]	0	signal transduction						16.6573	3.93375	-2.08218	8.58111e-20	2.26078e-15
GSVIVT01003354001	ADV57644	copper binding protein 9 [Gossypium hirsutum]	1.97e-44	other						15.0759	32.1946	1.09458	1.35427e-15	3.56796e-11
GSVIVT01003381001	XP_002520179	Phospholipid-transporting ATPase, putative [Ricinus communis]	0	transport	8.88159	20.2447	1.18866	3.09544e-11	8.15525e-07
GSVIVT01003416001	XP_003601928	tRNA (cytosine-5-)-methyltransferase NSUN2 [Medicago truncatula]	0	metabolism	26.7544	56.5957	1.08092	5.6193e-24	1.48046e-19
GSVIVT01003420001	AAF75794	putative 7-transmembrane G-protein-coupled receptor [Solanum chacoense]	0	signal transduction	16.7763	3.69102	-2.18433	7.39475e-20	1.94822e-15	53.5563	6.10766	-3.13236	1.52434e-92	4.01603e-88
GSVIVT01003429001	XP_003608441	LMBR1 domain-containing protein-like protein [Medicago truncatula]	0	other						19.3983	5.59006	-1.795	4.67672e-19	1.23213e-14
GSVIVT01003451001				unknown	60.8553	27.5149	-1.14517	8.62882e-28	2.27335e-23
GSVIVT01003466001	NP_001063478	Os09g0479300 [Oryza sativa Japonica Group]	1.28e-37	other						17.1844	6.93582	-1.30896	1.25728e-11	3.31243e-07
GSVIVT01003469001	ABW96308	heat shock protein 90 [Vitis pseudoreticulata]	0	protein folding						171.844	72.7743	-1.2396	1.00464e-88	2.64684e-84
GSVIVT01003473001	XP_002524598	transcription factor, putative [Ricinus communis]	6.39e-63	transcription						4.42788	13.354	1.59259	6.45378e-12	1.70031e-07
GSVIVT01003479001	XP_002262737	PREDICTED: transcriptional adapter ADA2b-like [Vitis vinifera]	0	transcription	13.0483	34.0022	1.38177	2.25596e-21	5.94356e-17
GSVIVT01003492001	NP_193455	microtubule-associated proteins 70-5 [Arabidopsis thaliana]	1.1e-167	cytoskeleton						18.7658	3.93375	-2.25413	3.99437e-24	1.05236e-19
GSVIVT01003551001	NP_849513	myb family transcription factor [Arabidopsis thaliana]	2.32e-58	transcription						31.7332	5.59006	-2.50506	2.22564e-44	5.86368e-40
GSVIVT01003614001	XP_002514009	transcription factor, putative [Ricinus communis]	2.66e-27	transcription						5.06044	12.1118	1.25908	2.17298e-08	0.000572494
GSVIVT01003666001	XP_003545820	serine/threonine-protein kinase abkC-like [Glycine max]	2.2e-09	signal transduction						8.85576	25.5694	1.52973	6.65597e-20	1.75358e-15
GSVIVT01003677001	XP_003543095	PREDICTED: cell number regulator 5-like [Glycine max]	2.67e-105	cell cycle	15.2412	77.8471	2.35266	5.813e-93	1.53149e-88
GSVIVT01003706001	ACD13789	starch synthase V precursor [Vitis vinifera]	0	metabolism	7.1272	18.4551	1.37261	1.85869e-12	4.89692e-08
GSVIVT01003728001	XP_002878742	serine carboxypeptidase S28 family protein [Arabidopsis lyrata subsp. lyrata]	0	proteolysis	0.767545	19.3499	4.65593	6.77836e-44	1.78583e-39
GSVIVT01003748001	XP_002514787	Anthranilate N-benzoyltransferase protein, putative [Ricinus communis]	0	metabolism	160.198	72.1428	-1.15093	9.28425e-70	2.44603e-65	509.206	157.246	-1.69522	0	0
GSVIVT01003759001	XP_002514797	hydrolase, putative [Ricinus communis]	0	metabolism						51.6586	5.2795	-3.29054	1.71451e-93	4.51705e-89
GSVIVT01003762001	XP_003637257	Pathogenesis-related maize seed protein [Medicago truncatula]	3.86e-70	stress related						2.31937	30.6418	3.7237	5.33437e-62	1.40539e-57
GSVIVT01003780001	XP_002510359	cop9 complex subunit, putative [Ricinus communis]	8.99e-89	translation	14.5833	1.90144	-2.93916	1.20052e-23	3.1629e-19	1.89766	16.9772	3.1613	9.55531e-31	2.51744e-26
GSVIVT01003797001	XP_003622717	Ferredoxin [Medicago truncatula]	2.77e-63	other						12.4402	25.7764	1.05104	2.98504e-12	7.8644e-08
GSVIVT01003823001	ZP_09709835	gluconolactonase [Pseudomonas sp. S9]	1.24e-67	metabolism						1.68681	18.9441	3.48938	4.36661e-37	1.15043e-32
GSVIVT01003836001	ADL36826	SPL domain class transcription factor [Malus x domestica]	3.82e-32	transcription						10.4372	1.96687	-2.40775	2.9507e-15	7.77392e-11
GSVIVT01003898001	XP_003590880	F-box protein PP2-B1 [Medicago truncatula]	1.27e-60	other	28.2895	13.0864	-1.1122	1.41571e-13	3.72983e-09
GSVIVT01003907001	XP_002308717	f-box family protein [Populus trichocarpa]	7.11e-90	other						6.22012	15.5279	1.31985	8.70827e-11	2.29428e-06
GSVIVT01003915001	ABR14734	26S proteasome regulatory subunit [Gossypium hirsutum]	4.2e-137	proteolysis						12.5457	30.5383	1.28343	1.75932e-18	4.63511e-14
GSVIVT01003927001	AAF20221	putative RNA-binding protein [Arabidopsis thaliana]	1.69e-30	RNA processing	10.4167	0.223698	-5.5412	3.71929e-26	9.79883e-22	10.3317	0.621118	-4.05607	1.59434e-23	4.20046e-19
GSVIVT01003934001	XP_003623305	Proliferation-associated protein 2G4 [Medicago truncatula]	0	proteolysis						59.7764	119.565	1.00015	6.54537e-45	1.72444e-40
GSVIVT01003939001	XP_003623314	Chaperone protein dnaJ [Medicago truncatula]	2.4e-176	protein folding	23.2456	1.56589	-3.89191	2.28244e-46	6.01332e-42	15.603	0.310559	-5.65081	2.58432e-41	6.80864e-37
GSVIVT01003940001	AAG22488	pyruvate decarboxylase 1 [Vitis vinifera]	0	metabolism	17.5439	40.2657	1.19858	1.84448e-20	4.85946e-16
GSVIVT01003942001				unknown						94.9886	248.654	1.38831	1.21473e-150	3.20032e-146
GSVIVT01003951001	XP_002532382	methylmalonate-semialdehyde dehydrogenase, putative [Ricinus communis]	5.83e-136	metabolism						15.7084	4.7619	-1.72193	4.72909e-15	1.24593e-10
GSVIVT01003955001	XP_002532384	1-deoxyxylulose-5-phosphate synthase, putative [Ricinus communis]	0	metabolism						4.00618	20.6004	2.36237	1.39406e-27	3.6728e-23
GSVIVT01003960001	XP_002532392	UDP-glucosyltransferase, putative [Ricinus communis]	5.89e-129	metabolism						3.47905	11.6977	1.74946	6.94618e-12	1.83004e-07
GSVIVT01003964001	ABB89022	CXE carboxylesterase [Actinidia deliciosa]	0	metabolism						37.7424	14.3892	-1.3912	5.32989e-25	1.40421e-20
GSVIVT01003969001	NP_001118552	TPX2 (targeting protein for Xklp2) protein family [Arabidopsis thaliana]	8.28e-25	other	24.4518	8.05314	-1.60232	2.98188e-19	7.85606e-15
GSVIVT01003976001	BAJ78239	putative nitrate-induced NOI protein [Vicia faba]	1.48e-18	other						6.5364	22.4638	1.78103	1.81501e-21	4.78183e-17
GSVIVT01003977001	XP_002268612	PREDICTED: zinc finger CCCH domain-containing protein 43 isoform 1 [Vitis vinifera]	0	other						19.9255	44.824	1.16966	6.88671e-23	1.81437e-18
GSVIVT01003980001	XP_002268821	PREDICTED: pentatricopeptide repeat-containing protein At3g46610 [Vitis vinifera]	0	other						78.3313	26.6045	-1.55792	4.83266e-58	1.27321e-53
GSVIVT01003983001	XP_002533412	transcription factor, putative [Ricinus communis]	1.55e-18	transcription	30.9211	12.7508	-1.278	1.22269e-17	3.2213e-13
GSVIVT01003998001	XP_003599467	Beta-glucosidase G4 [Medicago truncatula]	3.49e-79	metabolism						13.8108	3.72671	-1.88982	5.27485e-15	1.38971e-10
GSVIVT01003999001	XP_003599467	Beta-glucosidase G4 [Medicago truncatula]	2.51e-175	metabolism						92.0367	37.8882	-1.28046	4.55644e-51	1.20044e-46
GSVIVT01004005001	XP_002514771	alcohol dehydrogenase, putative [Ricinus communis]	0	metabolism						37.1099	79.9172	1.1067	6.72754e-36	1.77244e-31
GSVIVT01004073001	XP_002875323	binding protein [Arabidopsis lyrata subsp. lyrata]	1.22e-111	other	20.0658	88.9201	2.14777	7.59366e-95	2.00063e-90
GSVIVT01004076001	XP_003628949	Protein TRANSPARENT TESTA [Medicago truncatula]	0	transport						8.53949	23.3954	1.45401	3.13403e-17	8.25692e-13
GSVIVT01004079001	XP_002527922	copper amine oxidase, putative [Ricinus communis]	0	metabolism	21.272	58.0497	1.44834	2.65987e-37	7.0077e-33
GSVIVT01004086001	XP_002527915	anthranilate phosphoribosyltransferase, putative [Ricinus communis]	0	metabolism						7.90693	17.4948	1.14574	5.43177e-10	1.43105e-05
GSVIVT01004116001	XP_002529002	ribosome biogenesis protein bop1, putative [Ricinus communis]	0	translation						13.9162	38.0952	1.45284	1.12232e-26	2.95687e-22
GSVIVT01004123001	XP_002284948	PREDICTED: 39S ribosomal protein L45, mitochondrial-like [Vitis vinifera]	7.86e-48	translation						39.0075	12.0083	-1.69972	1.00071e-33	2.63646e-29
GSVIVT01004255001				unknown						20.4526	5.38302	-1.9258	9.3892e-22	2.47368e-17
GSVIVT01004256001				unknown	395.834	136.903	-1.53174	5.32602e-260	1.40319e-255	131.677	59.1097	-1.15553	1.22962e-61	3.23955e-57
GSVIVT01004352001	NP_001234653	phosphosulfolactate synthase-related protein [Solanum lycopersicum]	4.45e-111	metabolism						122.821	39.5445	-1.63501	5.83918e-96	1.53839e-91
GSVIVT01004375001	XP_003635155	PREDICTED: nuclear transcription factor Y subunit B-3-like [Vitis vinifera]	1.84e-17	transcription	31.1404	15.4352	-1.01256	5.52276e-13	1.45503e-08
GSVIVT01004475001	XP_003608392	Isochorismatase family protein pncA, putative [Medicago truncatula]	8.8e-113	metabolism						37.4261	16.5631	-1.17607	1.12846e-19	2.97305e-15
GSVIVT01004485001	XP_002522312	nucleotide binding protein, putative [Ricinus communis]	5.11e-94	other						8.64491	21.118	1.28855	1.65531e-13	4.36109e-09
GSVIVT01004632001	CAA64173	soluble-starch-synthase [Solanum tuberosum]	1.94e-47	metabolism	2.19298	25.2779	3.52691	6.98089e-47	1.83919e-42
GSVIVT01004643001	XP_003635585	PREDICTED: ras-related protein RABB1c-like, partial [Vitis vinifera]	2.8e-91	signal transduction	4.71492	18.1196	1.94224	1.09085e-18	2.87396e-14
GSVIVT01004677001				unknown	18.2018	6.71095	-1.43949	5.04144e-13	1.32822e-08	143.274	56.1076	-1.3525	8.80094e-85	2.31869e-80
GSVIVT01004719001	XP_002266134	PREDICTED: 3-hydroxyisobutyryl-CoA hydrolase-like protein 2, mitochondrial [Vitis vinifera]	0	metabolism						17.2898	7.14285	-1.27535	2.57338e-11	6.77982e-07
GSVIVT01004788001	XP_002268139	PREDICTED: flavin-containing monooxygenase FMO GS-OX-like 3 isoform 1 [Vitis vinifera]	0	metabolism						3.79533	10.4555	1.46196	7.31412e-09	0.000192698
GSVIVT01004798001	XP_002270581	PREDICTED: ethylene-responsive transcription factor 2-like [Vitis vinifera]	7.42e-59	transcription						2.63564	38.8199	3.88057	1.55143e-80	4.08741e-76
GSVIVT01004810001	AAM62769	50S ribosomal protein L4 [Arabidopsis thaliana]	1.33e-158	translation						11.7023	32.2981	1.46466	3.3643e-23	8.86359e-19
GSVIVT01004818001	XP_003594150	Cytochrome b6 [Medicago truncatula]	9.15e-57	metabolism	104.934	51.1151	-1.03767	8.91379e-40	2.34843e-35	80.8616	34.058	-1.24746	1.85149e-43	4.87794e-39
GSVIVT01004820001	AAC67586	pyrophosphate-dependent phosphofructokinase beta subunit [Citrus x paradisi]	0	metabolism						82.1267	178.571	1.12058	1.16456e-78	3.06814e-74
GSVIVT01004854001	XP_002513926	protein phosphatase 2c, putative [Ricinus communis]	5.88e-45	signal transduction	6.46931	19.2381	1.57228	2.85104e-15	7.51135e-11
GSVIVT01004907001	NP_001049557	Os03g0249100 [Oryza sativa Japonica Group]	2.58e-13	other						31.8386	10.766	-1.56429	4.66959e-25	1.23025e-20
GSVIVT01004908001	NP_191639	putative S-acyltransferase [Arabidopsis thaliana]	7.83e-09	metabolism						160.774	61.6977	-1.38175	6.84974e-98	1.80463e-93
GSVIVT01004912001	XP_002509606	leucine rich repeat receptor kinase, putative [Ricinus communis]	0	signal transduction	16.2281	7.2702	-1.15843	4.1398e-09	0.000109067	56.5082	25.0518	-1.17355	1.86632e-28	4.91701e-24
GSVIVT01004931001	XP_002511109	poly(A) polymerase, putative [Ricinus communis]	0	RNA processing	2.08334	11.6323	2.48117	1.96711e-16	5.18255e-12
GSVIVT01004971001	YP_567125	NADH dehydrogenase subunit 5 [Vitis vinifera]	2.28e-68	metabolism						57.5625	11.3872	-2.33772	8.47806e-73	2.23363e-68
GSVIVT01004972001	AEP83066	NADH dehydrogenase subunit F [Brunfelsia grandiflora]	1.74e-42	metabolism						31.5223	5.69358	-2.46896	2.11586e-43	5.57444e-39
GSVIVT01004975001	YP_567127	cytochrome c biogenesis protein [Vitis vinifera]	3.97e-129	metabolism	1.31579	11.9679	3.18516	2.78962e-21	7.34953e-17	18.0278	5.59006	-1.68929	1.37618e-16	3.62568e-12
GSVIVT01004977001	YP_002608379	ATPase subunit 8	7.73818e-94	metabolism	6.6886	40.3776	2.59378	6.66246e-55	1.75529e-50
GSVIVT01005051001	AFC76102	calcium-dependent protein kinase, partial [Haloxylon ammodendron]	3.28e-63	signal transduction						26.3564	57.5569	1.12683	3.19507e-27	8.41774e-23
GSVIVT01005054001	XP_002270831	PREDICTED: L-ascorbate oxidase homolog [Vitis vinifera]	0	metabolism						20.6634	46.2733	1.1631	2.28597e-23	6.02262e-19
GSVIVT01005083001	NP_179933	catalytic/ pyridoxal phosphate binding protein [Arabidopsis thaliana]	0	metabolism	10.8553	23.8239	1.13401	4.29056e-12	1.13039e-07
GSVIVT01005090001	AAC19353	extra-large G-protein [Arabidopsis thaliana]	0	signal transduction						39.8509	19.7723	-1.01114	7.87652e-17	2.07515e-12
GSVIVT01005152001	ABA96148	expressed protein [Oryza sativa Japonica Group]	2.21e-83	other						5.16586	19.3582	1.90586	2.25535e-20	5.94195e-16
GSVIVT01005189001	XP_002530631	RING-H2 finger protein ATL4M, putative [Ricinus communis]	2.65e-139	other	6.46931	52.2336	3.0133	3.29747e-82	8.68752e-78	13.3891	32.9192	1.29788	4.70226e-20	1.23886e-15
GSVIVT01005190001	XP_002530635	aconitase, putative [Ricinus communis]	0	metabolism	27.193	54.5824	1.0052	6.85582e-21	1.80623e-16
GSVIVT01005193001				unknown	33.6623	13.1982	-1.35079	1.73255e-20	4.56459e-16	50.1827	15.4244	-1.70197	7.88705e-43	2.07792e-38
GSVIVT01005201001	XP_002519062	phosphoglycerate mutase, putative [Ricinus communis]	2.21e-141	metabolism	30.5921	66.6621	1.12371	1.83602e-29	4.83718e-25
GSVIVT01005204001	NP_567278	callose synthase 11 [Arabidopsis thaliana]	0	metabolism						4.42788	18.323	2.04897	4.21187e-21	1.10966e-16
GSVIVT01005205001	NP_001056289	Os05g0557500 [Oryza sativa Japonica Group]	2.25e-68	other						10.5426	21.5321	1.03026	2.52501e-10	6.65239e-06
GSVIVT01005227001	NP_567789	vacuolar iron transporter-like protein [Arabidopsis thaliana]	4.84e-34	transport						10.0154	2.27743	-2.13675	5.21264e-13	1.37332e-08
GSVIVT01005273001	XP_002263756	PREDICTED: pentatricopeptide repeat-containing protein At3g13150-like [Vitis vinifera]	0	other						3.05735	11.5942	1.92305	4.09628e-13	1.07921e-08
GSVIVT01005301001	XP_003635184	PREDICTED: transcription factor bHLH123-like [Vitis vinifera]	0	transcription						15.7084	7.03934	-1.15803	2.56285e-09	6.75209e-05
GSVIVT01005380001	XP_002264321	PREDICTED: bax inhibitor 1, partial [Vitis vinifera]	9.35e-109	other	109.211	30.423	-1.84388	6.5351e-95	1.72174e-90	301.729	140.787	-1.09974	1.49359e-127	3.93502e-123
GSVIVT01005410001	AAD49420	amine oxidase [Canavalia lineata]	6.8e-61	metabolism	7.23685	24.495	1.75905	9.44042e-22	2.48717e-17
GSVIVT01005667001	NP_567272	K+ efflux antiporter 3 [Arabidopsis thaliana]	0	transport						39.0075	18.0124	-1.11476	6.13732e-19	1.61694e-14
GSVIVT01005679001	NP_196351	calnexin2 [Arabidopsis thaliana]	1.83e-38	other	241.667	29.9756	-3.01116	0	0	105.847	40.0621	-1.40168	1.13128e-66	2.98047e-62
GSVIVT01005680001	XP_003630450	Calnexin-like protein [Medicago truncatula]	2.64e-49	protein folding						31.8386	9.42029	-1.75693	3.86086e-29	1.01718e-24
GSVIVT01005713001	XP_003608288	Serine/threonine protein kinase [Medicago truncatula]	0	signal transduction	16.1184	32.5481	1.01386	1.60132e-13	4.21883e-09
GSVIVT01005733001	XP_002532442	UDP-glucosyltransferase, putative [Ricinus communis]	1.26e-157	metabolism	53.1799	25.0542	-1.08583	9.11195e-23	2.40063e-18	30.1518	15.0103	-1.00629	3.42199e-13	9.01557e-09
GSVIVT01005747001	XP_002271778	PREDICTED: ethylene-responsive transcription factor ESR2-like [Vitis vinifera]	0	transcription	65.7895	19.5736	-1.74895	3.49046e-54	9.19597e-50	45.8602	20.3934	-1.16914	2.11231e-23	5.56509e-19
GSVIVT01005751001	XP_002523553	serine/threonine protein kinase, putative [Ricinus communis]	6.53e-27	signal transduction	33.772	6.8228	-2.30739	1.91261e-40	5.03896e-36	15.7084	4.7619	-1.72193	4.72909e-15	1.24593e-10
GSVIVT01005755001				unknown	14.5833	34.2259	1.23076	2.2458e-18	5.91678e-14
GSVIVT01005833001	XP_003593477	Lysine ketoglutarate reductase trans-splicing-like protein [Medicago truncatula]	1.26e-71	metabolism	8.55264	23.2646	1.4437	3.51086e-16	9.24972e-12
GSVIVT01005877001	NP_001234532	wound/stress protein precursor [Solanum lycopersicum]	4.12e-69	stress related	91.4475	40.4894	-1.1754	3.4918e-42	9.1995e-38
GSVIVT01005878001	XP_002533145	trehalose-6-phosphate synthase, putative [Ricinus communis]	0	metabolism						14.6542	3.93375	-1.89734	7.11613e-16	1.87482e-11
GSVIVT01005924001	NP_001118974	serine/threonine-protein kinase MHK [Arabidopsis thaliana]	0	signal transduction						32.682	15.942	-1.03566	1.11969e-14	2.94992e-10
GSVIVT01005963001	NP_001149236	plant-specific domain TIGR01589 family protein [Zea mays]	7.58e-05	other						12.5457	4.03727	-1.63574	1.05822e-11	2.78799e-07
GSVIVT01005964001				unknown	15.7895	6.5991	-1.25862	7.63976e-10	2.01277e-05
GSVIVT01005967001	NP_180435	Disease resistance-responsive (dirigent-like protein) family protein [Arabidopsis thaliana]	3.39e-45	stress related	2.19298	10.6257	2.27659	6.67942e-14	1.75976e-09
GSVIVT01005972001	AEC10955	ribosomal protein L35 [Camellia sinensis]	8.67e-58	translation						72.2166	164.596	1.18853	1.31904e-79	3.47514e-75
GSVIVT01006148001	AAX18626	phenylalanine ammonia-lyase [Pittosporum tobira]	2.04e-133	metabolism						39.9564	17.7019	-1.17452	8.17285e-21	2.15322e-16
GSVIVT01006161001	XP_002528922	glucosyltransferase, putative [Ricinus communis]	0	metabolism						6.5364	39.9586	2.61194	1.16727e-57	3.07529e-53
GSVIVT01006226001	AAX94817	expressed protein [Oryza sativa Japonica Group]	1.75e-163	other						13.3891	27.0186	1.0129	3.93084e-12	1.03562e-07
GSVIVT01006231001				unknown	1794.19	871.305	-1.04208	0	0	1718.86	684.575	-1.32817	0	0
GSVIVT01006249001	ACF06617	40S ribosomal protein S8 [Elaeis guineensis]	4.18e-39	translation						29.2029	95.6521	1.71168	6.59922e-80	1.73863e-75
GSVIVT01006271001	XP_003616563	Adenylosuccinate lyase [Medicago truncatula]	0	metabolism						38.7967	17.2878	-1.16618	4.48844e-20	1.18252e-15
GSVIVT01006274001	XP_002269459	PREDICTED: probable glycosyltransferase At5g03795-like [Vitis vinifera]	0	metabolism						11.9131	4.65838	-1.35465	5.03002e-09	0.000132521
GSVIVT01006353001	XP_003608281	Serine/threonine protein kinase [Medicago truncatula]	0	signal transduction						13.8108	6.3147	-1.12901	3.41332e-08	0.000899272
GSVIVT01006374001	ABC86745	pollen-specific protein [Vitis pseudoreticulata]	7.67e-82	other						71.1624	184.576	1.37502	6.79221e-111	1.78948e-106
GSVIVT01006396001	AEL79860	anthocyanidin reductase [Malus x domestica]	0	metabolism						652.902	1781.99	1.44855	0	0
GSVIVT01006401001	ADD09588	translation initiation factor-related [Trifolium repens]	3.63e-68	translation						53.6617	26.8116	-1.00104	1.50114e-21	3.95489e-17
GSVIVT01006404001	NP_176362	phosphoinositide binding protein [Arabidopsis thaliana]	0	other						24.6696	7.55693	-1.70686	3.12918e-22	8.24415e-18
GSVIVT01006445001				unknown						34.3688	79.8136	1.21554	3.22038e-41	8.48442e-37
GSVIVT01006497001	XP_003629163	Phosphoserine aminotransferase [Medicago truncatula]	9.93e-164	metabolism						46.4928	159.731	1.78056	3.90447e-139	1.02867e-134
GSVIVT01006578001	AAZ83348	CDPK-related protein kinase [Gossypium hirsutum]	0	signal transduction						60.409	24.7412	-1.28785	1.28142e-34	3.37604e-30
GSVIVT01006593001	XP_002531993	cytochrome-c oxidase, putative [Ricinus communis]	1.47e-44	metabolism						45.3331	108.178	1.25477	1.10894e-57	2.92161e-53
GSVIVT01006634001	ACM45080	3-deoxy-D-arabino-heptulosonate-7-phosphate synthase 01 [Vitis vinifera]	0	metabolism						146.964	431.47	1.5538	2.298e-306	6.0543e-302
GSVIVT01006655001	XP_003613171	Lipase [Medicago truncatula]	0	metabolism	42.215	19.3499	-1.12543	1.7015e-19	4.48278e-15	19.82	4.45134	-2.15465	4.16841e-24	1.09821e-19
GSVIVT01006662001	AAS60078	photosystem II CP43 protein [Medeola virginiana]	1.19e-102	Photosystem	1.53509	35.3444	4.52509	1.78206e-77	4.69502e-73	3.2682	25.1553	2.94429	8.64962e-42	2.27883e-37
GSVIVT01006712001	AAY85179	fiber expressed protein [Gossypium hirsutum]	2.53e-87	other	15.2412	68.5636	2.16946	1.46187e-74	3.85145e-70	18.8712	41.8219	1.14807	5.96096e-21	1.57048e-16
GSVIVT01006714001	NP_198226	pre-mRNA-splicing factor SYF1 [Arabidopsis thaliana]	0	RNA processing						13.4945	32.2981	1.25908	6.37607e-19	1.67984e-14
GSVIVT01006772001				unknown						38.7967	95.9627	1.30654	1.31042e-54	3.45242e-50
GSVIVT01006775001				unknown	193.531	38.2524	-2.33894	5.22843e-225	1.37748e-220	178.591	43.3747	-2.04173	7.80252e-187	2.05565e-182
GSVIVT01006776001	XP_003612944	Beta-D-xylosidase [Medicago truncatula]	0	metabolism						25.9347	8.28157	-1.64691	3.14303e-22	8.28063e-18
GSVIVT01006890001	CAB90634	protein phosphatase 2C (PP2C) [Fagus sylvatica]	5.45e-158	signal transduction						11.0697	29.5031	1.41425	2.07484e-20	5.46637e-16
GSVIVT01006908001				unknown	8.99124	19.6855	1.13054	2.55846e-10	6.74053e-06	30.468	10.766	-1.50081	8.59445e-23	2.26429e-18
GSVIVT01006992001	NP_001047634	Os02g0658300 [Oryza sativa Japonica Group]	1.08e-12	other	5.48246	14.8759	1.44009	4.79209e-11	1.26252e-06
GSVIVT01007007001	XP_002322514	GRAS family transcription factor [Populus trichocarpa]	8.86e-72	transcription						12.9674	5.48654	-1.24092	1.03341e-08	0.000272263
GSVIVT01007048001	XP_002510071	E3 ubiquitin ligase PUB14, putative [Ricinus communis]	7.43e-84	ubiquitin						5.37671	13.0435	1.27853	4.84469e-09	0.000127638
GSVIVT01007063001	XP_002876268	zinc finger family protein [Arabidopsis lyrata subsp. lyrata]	1.32e-35	other						16.8681	6.52174	-1.37097	4.01776e-12	1.05852e-07
GSVIVT01007122001				unknown	90.5703	248.641	1.45695	3.2085e-153	8.45311e-149
GSVIVT01007165001	ADL36701	GRF domain class transcription factor [Malus x domestica]	6.88e-163	transcription						5.16586	15.3209	1.56842	3.88488e-13	1.02351e-08
GSVIVT01007183001	AAZ32895	putative adenosylhomocysteinase [Medicago sativa]	4.23e-79	metabolism	63.3773	18.0077	-1.81535	6.46649e-55	1.70366e-50
GSVIVT01007185001	NP_001185320	chromatin assembly factor-1 (FASCIATA1) [Arabidopsis thaliana]	2.42e-79	other						1.58139	13.8716	3.13288	2.98616e-25	7.86734e-21
GSVIVT01007187001				unknown	5.04387	67.7806	3.74827	1.02534e-128	2.70136e-124	9.91002	29.7101	1.584	7.6223e-24	2.00817e-19
GSVIVT01007271001	NP_180854	E3 ubiquitin-protein ligase COP1 [Arabidopsis thaliana]	0	ubiquitin	22.5877	47.2004	1.06326	6.6293e-20	1.74656e-15	47.3362	21.118	-1.16447	6.05738e-24	1.59588e-19
GSVIVT01007272001	XP_002518411	Alternative oxidase 4, chloroplast precursor, putative [Ricinus communis]	5.85e-59	metabolism	9.21054	22.258	1.27297	2.94259e-13	7.75254e-09
GSVIVT01007285001	NP_001147534	DNA-binding WRKY transcription factor [Zea mays]	6.74e-29	transcription						6.43097	24.0166	1.90092	1.04135e-24	2.74354e-20
GSVIVT01007286001	XP_002274293	PREDICTED: pistil-specific extensin-like protein-like [Vitis vinifera]	3.18e-81	other	67.215	17.784	-1.9182	2.01916e-62	5.31967e-58	39.8509	160.87	2.01321	7.04296e-165	1.85554e-160
GSVIVT01007332001	ACU87560	acetyl-CoA C-acetyltransferase [Bacopa monnieri]	0	metabolism	14.2544	31.6533	1.15095	1.13216e-15	2.9828e-11
GSVIVT01007336001	NP_193859	kinesin 1 [Arabidopsis thaliana]	0	cytoskeleton						5.79842	18.4265	1.66805	1.33607e-16	3.52e-12
GSVIVT01007337001	XP_002265334	PREDICTED: thioredoxin h [Vitis vinifera]	8.84e-74	other						17.5007	6.41822	-1.44717	2.29026e-13	6.03393e-09
GSVIVT01007339001	ADL36593	BHLH domain class transcription factor [Malus x domestica]	1.08e-82	transcription	19.8465	47.4241	1.25673	2.43796e-25	6.42305e-21
GSVIVT01007340001	NP_193857	Sulfite exporter TauE/SafE family protein [Arabidopsis thaliana]	4.19e-130	other						13.5999	5.17598	-1.39369	2.30283e-10	6.06704e-06
GSVIVT01007404001	XP_002530661	ribosomal protein L15, putative [Ricinus communis]	7.68e-107	translation	347.698	167.998	-1.04939	3.59603e-128	9.4741e-124	132.52	419.047	1.6609	0	0
GSVIVT01007419001	AAR96007	transposase-like protein [Musa acuminata]	0	transport						14.4433	2.07039	-2.80243	8.91167e-24	2.34787e-19
GSVIVT01007429001	NP_201377	Serine carboxypeptidase S28 family protein [Arabidopsis thaliana]	0	proteolysis						39.4292	9.62733	-2.03406	8.03145e-43	2.11597e-38
GSVIVT01007536001				unknown						8.11778	20.3934	1.32894	1.21917e-13	3.21204e-09
GSVIVT01007544001	XP_002511253	Elongator complex protein, putative [Ricinus communis]	0	transcription	4.05702	12.1916	1.58739	1.62534e-10	4.28213e-06
GSVIVT01007554001	XP_002274810	PREDICTED: GDSL esterase/lipase At3g48460 [Vitis vinifera]	0	metabolism	161.404	62.7474	-1.36305	1.01576e-90	2.67612e-86	195.249	48.5507	-2.00775	1.19697e-199	3.15353e-195
GSVIVT01007578001	AEI54335	adenosylhomocysteinase [Glycine max]	3.78e-130	metabolism						127.249	411.594	1.69357	0	0
GSVIVT01007580001	XP_002511274	replication factor C / DNA polymerase III gamma-tau subunit, putative [Ricinus communis]	0	replication						2.74107	11.0766	2.0147	2.84849e-13	7.50464e-09
GSVIVT01007582001	ADB90475	pectate lyase [Gossypium herbaceum]	0	metabolism	27.6316	5.59246	-2.30476	2.03113e-33	5.35122e-29	32.682	11.0766	-1.56098	1.36283e-25	3.59052e-21
GSVIVT01007583001	BAI63592	BTB/POZ domain-containing protein [Lotus japonicus]	2.55e-147	transcription	4.05702	30.3111	2.90136	8.49395e-47	2.23781e-42
GSVIVT01007588001	XP_002278591	PREDICTED: abhydrolase domain-containing protein FAM108C1-like [Vitis vinifera]	0	metabolism						101.841	46.1698	-1.1413	2.44793e-47	6.44932e-43
GSVIVT01007621001	NP_199832	quinolinate synthase [Arabidopsis thaliana]	0	metabolism	4.05702	16.33	2.00903	1.03529e-17	2.72757e-13
GSVIVT01007624001	BAI63584	component of high affinity nitrate transporter [Lotus japonicus]	1.09e-86	transport	1.97369	57.0431	4.85309	5.00717e-129	1.31919e-124	1.79224	53.3126	4.89464	1.54075e-127	4.05926e-123
GSVIVT01007659001	XP_002523553	serine/threonine protein kinase, putative [Ricinus communis]	2.24e-12	signal transduction	3.28948	26.2846	2.99829	3.74213e-42	9.859e-38	2.21394	27.3292	3.62575	2.36857e-54	6.24024e-50
GSVIVT01007662001	XP_002511330	ferric-chelate reductase, putative [Ricinus communis]	0	metabolism	4.82457	12.9745	1.42721	8.76415e-10	2.309e-05
GSVIVT01007665001	XP_002512773	dead box ATP-dependent RNA helicase, putative [Ricinus communis]	0	other						15.3922	32.6087	1.08306	1.53228e-15	4.03694e-11
GSVIVT01007666001	XP_002277894	PREDICTED: DEAD-box ATP-dependent RNA helicase 30-like [Vitis vinifera]	1.76e-33	other	16.3377	66.2147	2.01894	6.19583e-66	1.63235e-61	8.22321	28.882	1.8124	1.32037e-27	3.47864e-23
GSVIVT01007667001	ADR71245	60S ribosomal protein L27B [Hevea brasiliensis]	3.58e-50	translation	51.4255	24.9424	-1.04388	7.06728e-21	1.86195e-16	18.7658	55.383	1.56134	1.02047e-41	2.68852e-37
GSVIVT01007671001	XP_002322192	histone deacetylase [Populus trichocarpa]	0	histone related						10.7534	27.5362	1.35653	3.64782e-18	9.61055e-14
GSVIVT01007680001	XP_002517918	structural constituent of cell wall, putative [Ricinus communis]	3.64e-14	other						37.2153	8.07453	-2.20445	1.15693e-44	3.04806e-40
GSVIVT01007681001	XP_003601214	Galactinol-sucrose galactosyltransferase [Medicago truncatula]	0	metabolism						29.2029	0.724637	-5.33271	3.6816e-74	9.69954e-70
GSVIVT01007682001	XP_003601216	RNA-binding protein [Medicago truncatula]	1.15e-133	other						32.682	5.69358	-2.52109	5.78732e-46	1.52473e-41
GSVIVT01007683001	NP_001089582	pre-mRNA-splicing regulator WTAP [Xenopus laevis]	2.86e-22	RNA processing						15.9193	34.1615	1.10159	1.47806e-16	3.8941e-12
GSVIVT01007699001	XP_002281829	PREDICTED: heme-binding protein 2-like [Vitis vinifera]	1.11e-139	other						36.4773	6.93582	-2.39486	3.1807e-48	8.37988e-44
GSVIVT01007701001	XP_002511362	adenosine diphosphatase, putative [Ricinus communis]	4.55e-117	metabolism						13.4945	6.10766	-1.14368	3.58061e-08	0.000943346
GSVIVT01007708001	XP_002278685	PREDICTED: MORC family CW-type zinc finger protein 3 [Vitis vinifera]	0	other						19.2929	8.38509	-1.20217	1.68855e-11	4.44865e-07
GSVIVT01007712001	XP_002511371	protein phosphatase pp2a regulatory subunit B, putative [Ricinus communis]	0	signal transduction						31.6277	9.93789	-1.67018	3.92864e-27	1.03504e-22
GSVIVT01007723001	AES02123	M-phase phosphoprotein 10 [Mustela putorius furo]	2.76e-47	cell cycle						3.2682	12.3188	1.9143	9.59609e-14	2.52819e-09
GSVIVT01007724001	NP_680104	Phox (PX) domain-containing protein [Arabidopsis thaliana]	0	other						14.865	5.38302	-1.46543	7.77856e-12	2.04934e-07
GSVIVT01007727001	ZP_06898788	phosphoserine phosphatase [Roseomonas cervicalis ATCC 49957]	9.25e-31	other	39.0351	81.6499	1.06468	8.48652e-33	2.23586e-28	18.3441	41.3043	1.17098	2.65296e-21	6.98949e-17
GSVIVT01007730001	XP_002282424	PREDICTED: phosphoenolpyruvate/phosphate translocator 2, chloroplastic [Vitis vinifera]	0	metabolism						16.341	48.8613	1.5802	1.11089e-37	2.92675e-33
GSVIVT01007736001	XP_003618204	Serine/threonine protein kinase ATM [Medicago truncatula]	1.98e-37	signal transduction						12.6511	4.86542	-1.37862	1.17439e-09	3.09405e-05
GSVIVT01007745001	ABI14813	chloroplast carbonic anhydrase [Pachysandra terminalis]	6.9e-110	metabolism	10.307	36.7984	1.83601	2.10772e-33	5.55301e-29
GSVIVT01007760001	XP_002511407	kinesin light chain, putative [Ricinus communis]	0	cytoskeleton						1.89766	15.6315	3.04216	1.70975e-27	4.50452e-23
GSVIVT01007762001	XP_002279698	PREDICTED: serine/threonine-protein kinase HT1-like [Vitis vinifera]	0	signal transduction	14.3641	38.1406	1.40886	2.41281e-24	6.35679e-20
GSVIVT01007763001	XP_002279713	PREDICTED: CASP-like protein At2g36330 [Vitis vinifera]	1.32e-69	other						25.9347	12.4224	-1.06195	1.66617e-12	4.38969e-08
GSVIVT01007765001	XP_002282957	PREDICTED: E3 ubiquitin-protein ligase SIS3 [Vitis vinifera]	5.11e-173	ubiquitin						12.6511	27.0186	1.09469	1.9272e-13	5.07741e-09
GSVIVT01007807001	XP_002889667	ribosomal protein L29 family protein [Arabidopsis lyrata subsp. lyrata]	7.48e-68	translation						20.0309	48.6542	1.28034	4.98297e-28	1.31281e-23
GSVIVT01007812001	XP_002283525	PREDICTED: pollen-specific protein SF3 [Vitis vinifera]	2.07e-133	other						4.21703	28.0538	2.7339	4.41082e-43	1.16207e-38
GSVIVT01007815001	XP_002280305	PREDICTED: UDP-glycosyltransferase 74B1 [Vitis vinifera]	0	metabolism						14.2325	3.00207	-2.24516	1.1056e-18	2.9128e-14
GSVIVT01007817001	XP_002520219	Gibberellin-regulated protein 3 precursor, putative [Ricinus communis]	8.01e-42	hormome related	26.3158	8.05314	-1.70831	2.66803e-22	7.0292e-18
GSVIVT01007834001	XP_002511470	Arginine/serine-rich coiled coil protein, putative [Ricinus communis]	3.85e-63	other						20.1363	9.42029	-1.09596	1.3455e-10	3.54484e-06
GSVIVT01007843001	XP_002283896	PREDICTED: transcription factor MYB1R1-like [Vitis vinifera]	4.53e-137	transcription	6.35966	17.0011	1.41861	4.09898e-12	1.07992e-07
GSVIVT01007865001	XP_003598995	28 kDa ribonucleoprotein [Medicago truncatula]	1.1e-47	RNA processing						78.753	160.87	1.03048	2.06499e-62	5.44041e-58
GSVIVT01007880001	XP_002284179	PREDICTED: chaperone protein ClpB1 [Vitis vinifera]	0	protein folding	11.5132	0.111849	-6.68559	3.51398e-32	9.25794e-28	566.031	27.2257	-4.37784	0	0
GSVIVT01007903001	XP_002284355	PREDICTED: UDP-glycosyltransferase 83A1-like [Vitis vinifera]	1.14e-142	metabolism	89.3641	22.1461	-2.01264	1.7723e-87	4.66929e-83	15.0759	4.24431	-1.82864	1.36656e-15	3.60035e-11
GSVIVT01007911001	XP_002284415	PREDICTED: putative pre-mRNA-splicing factor ATP-dependent RNA helicase DHX16-like [Vitis vinifera]	0	RNA processing						25.9347	11.8012	-1.13595	1.1513e-13	3.03323e-09
GSVIVT01007912001	XP_003634300	PREDICTED: LRR repeats and ubiquitin-like domain-containing protein At2g30105-like [Vitis vinifera]	1.68e-159	ubiquitin						12.8619	4.55486	-1.49763	8.8564e-11	2.33331e-06
GSVIVT01007942001				unknown	36.0746	12.4153	-1.53887	5.66135e-26	1.49154e-21	29.2029	5.07246	-2.52536	2.3059e-41	6.07513e-37
GSVIVT01007953001	NP_001148446	cp protein [Zea mays]	6.84e-77	other	63.158	31.3178	-1.01198	5.41062e-24	1.42548e-19
GSVIVT01007954001	XP_003634303	PREDICTED: eukaryotic translation initiation factor 5A-2-like [Vitis vinifera]	6.67e-115	translation						139.795	307.143	1.1356	3.16753e-136	8.34518e-132
GSVIVT01007955001	XP_002514713	endonuclease, putative [Ricinus communis]	7.81e-95	other	16.1184	4.92137	-1.71158	1.78534e-14	4.70365e-10
GSVIVT01007975001	XP_002284762	PREDICTED: NEP1-interacting protein-like 2 [Vitis vinifera]	7.44e-117	other						16.9735	6.41822	-1.40304	1.54374e-12	4.06714e-08
GSVIVT01007984001	XP_003613865	Endoplasmic reticulum membrane protein, putative [Medicago truncatula]	1.03e-67	other						91.8258	30.7453	-1.57853	6.81608e-69	1.79576e-64
GSVIVT01007985001	XP_002514739	Thioredoxin II, putative [Ricinus communis]	1.69e-120	other	40.6799	11.6323	-1.80618	8.3474e-36	2.19921e-31
GSVIVT01007992001	ADL36682	DOF domain class transcription factor [Malus x domestica]	2.51e-90	transcription	8.55264	18.6788	1.12696	7.37841e-10	1.94392e-05
GSVIVT01007993001				unknown	35.3071	16.5537	-1.0928	5.18758e-16	1.36672e-11
GSVIVT01008001001	XP_003613768	E3 ubiquitin-protein ligase MARCH3 [Medicago truncatula]	7.15e-81	ubiquitin						35.8448	90.1656	1.33082	7.3304e-53	1.93127e-48
GSVIVT01008003001	XP_002284937	PREDICTED: gibberellin-regulated protein 6 [Vitis vinifera]	1.89e-62	hormome related	18.8597	7.38205	-1.35321	1.9763e-12	5.20677e-08
GSVIVT01008028001	XP_002517490	40S ribosomal protein S9, putative [Ricinus communis]	1.25e-124	translation						32.9983	142.961	2.11516	2.59905e-156	6.84745e-152
GSVIVT01008033001	XP_002330094	f-box family protein [Populus trichocarpa]	0	other						7.90693	17.5983	1.15425	3.94978e-10	1.04061e-05
GSVIVT01008044001	NP_001057961	Os06g0589500 [Oryza sativa Japonica Group]	1.14e-61	other	19.4079	5.03322	-1.94709	7.35241e-20	1.93707e-15
GSVIVT01008047001	XP_002511535	1-pyrroline-5-carboxylate dehydrogenase, putative [Ricinus communis]	0	metabolism						59.5656	24.0166	-1.31045	4.9514e-35	1.3045e-30
GSVIVT01008049001	NP_001041811	Os01g0112100 [Oryza sativa Japonica Group]	4.25e-28	other						4.32246	12.4224	1.52302	1.17411e-10	3.09331e-06
GSVIVT01008065001	ADL36709	HD domain class transcription factor [Malus x domestica]	1.63e-115	transcription						276.321	133.023	-1.05467	1.60182e-109	4.22015e-105
GSVIVT01008066001	NP_201078	HPP integral membrane domain-containing protein [Arabidopsis thaliana]	1.96e-91	other	86.7326	282.755	1.70491	5.97962e-218	1.57539e-213
GSVIVT01008068001	XP_002267041	PREDICTED: momilactone A synthase [Vitis vinifera]	5.49e-136	metabolism						24.9859	12.1118	-1.0447	7.18076e-12	1.89184e-07
GSVIVT01008073001	ADH21397	nitrate transporter [Citrus trifoliata]	0	transport	15.4605	120.797	2.96592	2.31152e-184	6.08992e-180
GSVIVT01008076001	XP_002511507	Chaperone protein dnaJ, putative [Ricinus communis]	6.4e-148	protein folding						52.3966	21.2215	-1.30394	7.11468e-31	1.87443e-26
GSVIVT01008081001	BAF38781	putative E3 ubiquitin ligase [Lotus japonicus]	5.84e-153	ubiquitin	16.1184	46.1937	1.51899	3.56785e-32	9.39985e-28
GSVIVT01008105001	NP_196421	mitochondrial import receptor subunit TOM5-like protein [Arabidopsis thaliana]	1.17e-17	other						33.8417	70.3934	1.05664	8.71077e-30	2.29494e-25
GSVIVT01008116001	ACH63211	nitrilase-associated protein [Rheum australe]	4.75e-26	metabolism						39.9564	116.77	1.54717	2.91892e-84	7.69019e-80
GSVIVT01008121001	XP_002330110	ABC transporter family protein [Populus trichocarpa]	0	transport	23.5746	66.3266	1.49235	4.14484e-44	1.092e-39
GSVIVT01008125001	XP_002514631	pentatricopeptide repeat-containing protein, putative [Ricinus communis]	0	other	8.55264	20.6921	1.27464	1.71444e-12	4.51686e-08
GSVIVT01008132001				unknown						11.1751	1.13872	-3.29481	1.08221e-21	2.8512e-17
GSVIVT01008133001	XP_002263490	PREDICTED: UDP-arabinopyranose mutase 1 [Vitis vinifera]	0	metabolism	3.72807	15.6589	2.07048	1.17949e-17	3.10747e-13	26.251	66.4596	1.3401	5.52021e-40	1.45435e-35
GSVIVT01008152001	XP_002266732	PREDICTED: D-aminoacyl-tRNA deacylase [Vitis vinifera]	0	metabolism						12.5457	26.6045	1.08448	4.17653e-13	1.10035e-08
GSVIVT01008155001				unknown						14.4433	4.96894	-1.53939	2.9488e-12	7.7689e-08
GSVIVT01008164001	XP_002514597	Transcription factor BIM1, putative [Ricinus communis]	0	transcription	13.7062	28.0742	1.03442	2.77367e-12	7.3075e-08
GSVIVT01008166001	NP_973413	phosphoinositide 4-kinase gamma 7 [Arabidopsis thaliana]	1.45e-179	signal transduction	20.0658	9.05979	-1.14719	1.19956e-10	3.16035e-06	57.9842	17.5983	-1.72022	7.62722e-50	2.00947e-45
GSVIVT01008169001	XP_002268089	PREDICTED: UDP-glycosyltransferase 89B1-like [Vitis vinifera]	3.97e-39	metabolism	1.09649	32.3244	4.88166	4.1329e-74	1.08885e-69	5.06044	20.4969	2.01807	5.87285e-23	1.54726e-18
GSVIVT01008186001	XP_002269501	PREDICTED: uridine-cytidine kinase C [Vitis vinifera]	0	metabolism	15.4605	51.5625	1.73773	9.65986e-43	2.54499e-38
GSVIVT01008187001	XP_002269703	PREDICTED: H/ACA ribonucleoprotein complex subunit 2-like protein [Vitis vinifera]	6.8e-93	RNA processing						25.7239	82.4016	1.67956	2.09841e-67	5.52848e-63
GSVIVT01008197001	XP_002274334	PREDICTED: enolase 1, chloroplastic-like [Vitis vinifera]	0	metabolism						26.0402	96.9979	1.89722	5.96128e-93	1.57056e-88
GSVIVT01008205001	XP_002318557	aminophospholipid ATPase [Populus trichocarpa]	0	metabolism	8.88159	44.0686	2.31086	1.80771e-52	4.76258e-48	9.27747	21.7391	1.22849	5.0834e-13	1.33927e-08
GSVIVT01008218001	XP_002529205	dead box ATP-dependent RNA helicase, putative [Ricinus communis]	0	other						12.2294	42.3395	1.79165	6.9161e-39	1.82212e-34
GSVIVT01008219001	XP_003564384	PREDICTED: pre-rRNA-processing protein PNO1-like isoform 1 [Brachypodium distachyon]	9.55e-39	RNA processing	7.3465	21.5869	1.55503	1.17994e-16	3.10867e-12
GSVIVT01008222001	XP_003609079	Peptidyl-prolyl cis-trans isomerase [Medicago truncatula]	2.16e-140	metabolism	86.1843	30.8704	-1.4812	7.64723e-56	2.01474e-51
GSVIVT01008249001	XP_002511970	carboxylic ester hydrolase, putative [Ricinus communis]	0	metabolism						31.1006	8.48861	-1.87334	6.35648e-31	1.67468e-26
GSVIVT01008252001	XP_003630828	Carbon catabolite repressor protein-like protein [Medicago truncatula]	4.42e-176	metabolism	18.4211	58.8327	1.67526	3.89496e-46	1.02617e-41
GSVIVT01008253001	XP_002274839	PREDICTED: ATP-dependent Clp protease adapter protein ClpS [Vitis vinifera]	1.07e-115	proteolysis						33.6308	14.9068	-1.17381	7.40107e-18	1.94989e-13
GSVIVT01008260001	NP_001185177	stomatal cytokinesis defective / SCD1 protein (SCD1) [Arabidopsis thaliana]	0	cell cycle	7.5658	17.3366	1.19626	5.38482e-10	1.41868e-05
GSVIVT01008262001	XP_002275714	PREDICTED: cytochrome P450 71A1-like [Vitis vinifera]	0	metabolism						18.6604	9.31677	-1.00208	6.14415e-09	0.000161874
GSVIVT01008267001	XP_002275943	PREDICTED: aspartic proteinase Asp1-like [Vitis vinifera]	0	proteolysis						51.6586	15.4244	-1.74379	1.82036e-45	4.79593e-41
GSVIVT01008270001	NP_188473	aluminum-activated malate transporter 9 [Arabidopsis thaliana]	0	transport	5.04387	13.0864	1.37546	1.94196e-09	5.1163e-05
GSVIVT01008284001	XP_002276899	PREDICTED: LOB domain-containing protein 41 [Vitis vinifera]	1.88e-158	other	8.00439	31.2059	1.96296	3.98673e-31	1.05034e-26	4.53331	30.5383	2.75198	4.88921e-47	1.28811e-42
GSVIVT01008293001	XP_003630858	Proline-rich protein [Medicago truncatula]	6.18e-41	other						4.21703	10.766	1.35219	2.61524e-08	0.00068901
GSVIVT01008295001	XP_002277861	PREDICTED: 20 kDa chaperonin, chloroplastic [Vitis vinifera]	3.03e-176	protein folding						7.80151	30.8489	1.98339	8.10811e-33	2.13616e-28
GSVIVT01008297001	XP_002532155	synaptotagmin, putative [Ricinus communis]	0	signal transduction	10.636	30.6467	1.52678	3.16083e-22	8.32752e-18
GSVIVT01008299001	XP_003533364	PREDICTED: transcription factor BEE 3-like [Glycine max]	1.88e-83	transcription	3.72807	13.6456	1.87193	5.86565e-14	1.54536e-09
GSVIVT01008301001	XP_003597961	Small nuclear ribonucleoprotein E [Medicago truncatula]	1.66e-55	RNA processing						64.4151	145.756	1.17808	7.74911e-70	2.04158e-65
GSVIVT01008307001	XP_002533703	40S ribosomal protein S7, putative [Ricinus communis]	6.41e-122	translation						98.046	253.623	1.37116	8.98782e-151	2.36793e-146
GSVIVT01008317001	BAF38781	putative E3 ubiquitin ligase [Lotus japonicus]	0	ubiquitin						22.6665	3.20911	-2.82032	1.79888e-36	4.73933e-32
GSVIVT01008327001	XP_002524904	wall-associated kinase, putative [Ricinus communis]	0	signal transduction	5.70176	13.9812	1.294	2.9192e-09	7.69093e-05
GSVIVT01008333001	BAB86283	kinesin-like protein NACK1 [Nicotiana tabacum]	0	cytoskeleton						4.00618	23.3954	2.54593	1.12227e-33	2.95674e-29
GSVIVT01008339001	XP_002511062	inositol hexaphosphate kinase, putative [Ricinus communis]	1.25e-95	metabolism	9.86843	25.5016	1.3697	2.23905e-16	5.89901e-12
GSVIVT01008344001	XP_002526285	catalytic, putative [Ricinus communis]	2.01e-177	metabolism	15.1316	33.1074	1.12959	6.9829e-16	1.83972e-11	14.5488	3.72671	-1.96492	2.02256e-16	5.32865e-12
GSVIVT01008351001	NP_001046597	Os02g0292800 [Oryza sativa Japonica Group]	4.83e-61	other						7.48523	15.6315	1.06233	2.3076e-08	0.000607959
GSVIVT01008352001	XP_002279968	PREDICTED: poly(A) polymerase-like [Vitis vinifera]	0	RNA processing	20.1755	42.9501	1.09006	5.712e-19	1.50488e-14
GSVIVT01008365001	XP_002277625	PREDICTED: probable ATP-dependent RNA helicase DHX36-like [Vitis vinifera]	0	other						8.01236	18.0124	1.16869	1.7681e-10	4.65825e-06
GSVIVT01008380001	XP_002277876	PREDICTED: probable S-adenosylmethionine-dependent methyltransferase At5g38780 [Vitis vinifera]	0	metabolism						16.7627	6.10766	-1.45656	5.42943e-13	1.43044e-08
GSVIVT01008395001	AAS10122	MYB transcription factor [Arabidopsis thaliana]	0	transcription						67.4725	253.83	1.91149	1.10343e-241	2.90709e-237
GSVIVT01008398001	XP_002533126	beta-glucosidase, putative [Ricinus communis]	0	metabolism						27.0944	61.9047	1.19205	1.36225e-31	3.58899e-27
GSVIVT01008401001	AFH03064	R2R3-MYB transcription factor MYB12 [Epimedium sagittatum]	3.66e-87	transcription	11.9518	1.45404	-3.03909	2.69052e-20	7.08844e-16
GSVIVT01008405001	XP_003631077	GPI-anchored protein, putative [Medicago truncatula]	2.27e-123	other	14.9123	4.80952	-1.63254	8.30645e-13	2.18842e-08	20.1363	9.62733	-1.06459	3.21769e-10	8.47733e-06
GSVIVT01008414001	XP_003634204	PREDICTED: probable FKBP-type peptidyl-prolyl cis-trans isomerase 5, chloroplastic-like [Vitis vinifera]	5.93e-121	metabolism	47.8071	23.3765	-1.03217	2.94652e-19	7.76289e-15	11.1751	24.1201	1.10994	1.87717e-12	4.9456e-08
GSVIVT01008416001	AAL06914	At1g73650/F25P22_7 [Arabidopsis thaliana]	3.36e-153	metabolism						31.944	13.5611	-1.23607	2.56766e-18	6.76475e-14
GSVIVT01008421001	AAX77686	calcium-binding protein [Ambrosia artemisiifolia]	1.53e-19	signal transduction	90.5703	188.13	1.05462	2.82833e-71	7.45152e-67
GSVIVT01008430001	XP_002282220	PREDICTED: probable auxin efflux carrier component 1c isoform 1 [Vitis vinifera]	0	hormome related						39.6401	95.1345	1.26301	1.61643e-51	4.25865e-47
GSVIVT01008431001				unknown						10.8589	24.5342	1.17592	1.28013e-13	3.37262e-09
GSVIVT01008442001	XP_002282513	PREDICTED: prostaglandin E synthase 2 [Vitis vinifera]	0	metabolism						9.38289	24.2236	1.36831	2.02724e-16	5.34098e-12
GSVIVT01008453001	XP_002282688	PREDICTED: protein TIFY 6B-like [Vitis vinifera]	0	other	70.3948	170.235	1.27398	1.34763e-86	3.55046e-82	28.1487	60.6625	1.10774	7.36044e-28	1.93918e-23
GSVIVT01008459001	XP_003631130	ABC transporter-like protein [Medicago truncatula]	6.17e-23	transport						32.4711	16.1491	-1.00771	4.60053e-14	1.21206e-09
GSVIVT01008469001	XP_003600707	Nudix hydrolase [Medicago truncatula]	2.36e-70	metabolism	4.60527	14.8759	1.69162	2.2782e-13	6.00213e-09	6.9581	15.942	1.19607	8.82958e-10	2.32624e-05
GSVIVT01008476001	ADD62693	mitogen-activated protein kinase kinase [Capsicum annuum]	8.23e-91	signal transduction	1.75439	13.7575	2.97117	9.4074e-23	2.47847e-18	8.53949	83.1263	3.28308	4.85375e-148	1.27877e-143
GSVIVT01008478001	XP_003619878	Dihydropyrimidine dehydrogenase [Medicago truncatula]	0	metabolism	8.77194	22.0343	1.32878	6.91888e-14	1.82285e-09
GSVIVT01008480001	XP_002533849	nuclear transcription factor, X-box binding, putative [Ricinus communis]	0	transcription						12.9674	4.7619	-1.44528	2.08023e-10	5.48058e-06
GSVIVT01008488001				unknown						23.2991	48.0331	1.04376	1.06156e-20	2.79679e-16
GSVIVT01008495001	XP_002279491	PREDICTED: cyclin-dependent kinase G-2-like [Vitis vinifera]	0	cell cycle						8.64491	22.1532	1.35759	4.81684e-15	1.26905e-10
GSVIVT01008498001	XP_002279522	PREDICTED: 4-coumarate--CoA ligase-like 9-like [Vitis vinifera]	0	metabolism	4.16667	20.4684	2.29643	2.79759e-25	7.37053e-21	1.79224	11.1801	2.6411	1.06202e-17	2.79799e-13
GSVIVT01008506001	NP_187892	NOP56-like pre RNA processing ribonucleoprotein [Arabidopsis thaliana]	0	RNA processing						16.341	72.1532	2.14257	2.50275e-81	6.59375e-77
GSVIVT01008509001	NP_568971	Leucine-rich repeat protein kinase family protein [Arabidopsis thaliana]	0	signal transduction	11.9518	32.7718	1.45523	3.66909e-22	9.66658e-18
GSVIVT01008515001	NP_201147	RNA-metabolising metallo-beta-lactamase family protein [Arabidopsis thaliana]	0	other						17.9224	37.8882	1.07999	1.25891e-17	3.31672e-13
GSVIVT01008528001	ADR71274	60S ribosomal protein L17A [Hevea brasiliensis]	7.85e-121	translation						64.4151	166.149	1.36701	3.25487e-99	8.57528e-95
GSVIVT01008534001	XP_002511194	AMP-activated protein kinase, gamma regulatory subunit, putative [Ricinus communis]	0	signal transduction	16.0088	4.36212	-1.87576	5.07988e-16	1.33835e-11	16.5518	1.24224	-3.73598	1.33073e-34	3.50595e-30
GSVIVT01008585001	NP_001147139	60S ribosomal protein L7a [Zea mays]	1.17e-134	translation						79.491	188.716	1.24736	7.18774e-98	1.89368e-93
GSVIVT01008591001	XP_002511129	ribosomal pseudouridine synthase, putative [Ricinus communis]	0	translation						15.1813	6.3147	-1.26551	4.32301e-10	1.13894e-05
GSVIVT01008600001	XP_002284270	PREDICTED: mitochondrial import inner membrane translocase subunit Tim8 [Vitis vinifera]	2.16e-50	metabolism						13.1782	37.4741	1.50774	1.2603e-27	3.32039e-23
GSVIVT01008603001	EGD77498	serine/threonine protein kinase [Salpingoeca sp. ATCC 50818]	8.29e-32	signal transduction						17.3953	6.10766	-1.51	5.1509e-14	1.35705e-09
GSVIVT01008605001	EGD77498	serine/threonine protein kinase [Salpingoeca sp. ATCC 50818]	7.06e-32	signal transduction						28.9921	10.8696	-1.41537	3.62864e-20	9.56002e-16
GSVIVT01008617001	NP_001062361	Os08g0536100 [Oryza sativa Japonica Group]	2.3e-132	other						46.4928	19.2547	-1.2718	1.07106e-26	2.82182e-22
GSVIVT01008636001	XP_003526929	PREDICTED: chaperone protein ClpC, chloroplastic-like [Glycine max]	0	protein folding	7.89475	20.2447	1.35858	2.71143e-13	7.14352e-09
GSVIVT01008644001	NP_194855	sequence-specific DNA binding transcription factor [Arabidopsis thaliana]	5.18e-10	transcription						18.4495	8.17805	-1.17375	9.21438e-11	2.42762e-06
GSVIVT01008654001	XP_002280957	PREDICTED: glycyl-tRNA synthetase 1, mitochondrial-like [Vitis vinifera]	0	metabolism	23.9035	70.9124	1.56881	2.16306e-50	5.69881e-46
GSVIVT01008667001	XP_002284731	PREDICTED: calcium-binding mitochondrial carrier protein SCaMC-1-like [Vitis vinifera]	0	transport	11.0746	24.2713	1.132	2.97474e-12	7.83726e-08
GSVIVT01008668001	BAJ53113	JHL07K02.3 [Jatropha curcas]	1.51e-86	other	63.7062	136.009	1.09419	2.72627e-55	7.18264e-51
GSVIVT01008671001	NP_001059616	Os07g0474300 [Oryza sativa Japonica Group]	2.36e-07	other	18.0921	5.14506	-1.8141	3.70445e-17	9.75974e-13
GSVIVT01008674001	ADI58371	pentatricopeptide repeat-containing protein [Capsicum annuum]	0	other	6.25001	16.33	1.38559	2.1931e-11	5.77794e-07
GSVIVT01008680001	XP_002285928	PREDICTED: WD repeat-containing protein DWA2 [Vitis vinifera]	0	other						7.48523	17.0807	1.19025	2.85451e-10	7.5205e-06
GSVIVT01008694001	XP_002285920	PREDICTED: 4-coumarate--CoA ligase-like 5 [Vitis vinifera]	0	metabolism	26.9737	74.2679	1.46118	1.13526e-47	2.99097e-43
GSVIVT01008723001	XP_002510615	transcription factor, putative [Ricinus communis]	4.61e-77	transcription						15.0759	6.21118	-1.2793	3.63237e-10	9.56985e-06
GSVIVT01008725001	XP_002285906	PREDICTED: glutathione S-transferase PARB [Vitis vinifera]	6.39e-165	metabolism						104.477	228.261	1.1275	8.64883e-101	2.27862e-96
GSVIVT01008732001	AEW69817	Hop-interacting protein THI120 [Solanum lycopersicum]	2.46e-91	other						47.4416	23.706	-1.0009	2.56748e-19	6.76428e-15
GSVIVT01008737001	XP_002510600	s-adenosyl-l-methionine:delta24-sterol-C-methyltransferase, putative [Ricinus communis]	3.63e-95	metabolism	12.0614	24.1594	1.00219	1.93282e-10	5.09222e-06	19.2929	38.6128	1.00101	4.0441e-16	1.06546e-11
GSVIVT01008741001	NP_001077832	LYR family of Fe/S cluster biogenesis protein [Arabidopsis thaliana]	2.23e-33	metabolism	18.0921	8.83609	-1.03388	1.2021e-08	0.000316704
GSVIVT01008746001	NP_177732	RNA pseudourine synthase 2 [Arabidopsis thaliana]	2.26e-104	metabolism						4.42788	11.1801	1.33625	1.9337e-08	0.000509452
GSVIVT01008751001				unknown	95.2852	18.9025	-2.33367	1.11844e-111	2.94665e-107	16.8681	3.20911	-2.39405	2.30227e-23	6.06557e-19
GSVIVT01008752001	XP_002510593	nucleoredoxin, putative [Ricinus communis]	2.81e-107	metabolism						55.4539	4.7619	-3.54168	7.68861e-107	2.02564e-102
GSVIVT01008760001	XP_002284737	PREDICTED: 3-hydroxybenzoate 6-hydroxylase 1-like [Vitis vinifera]	0	metabolism	10.8553	37.0221	1.76999	4.68152e-32	1.23339e-27	7.59065	30.7453	2.01807	2.06385e-33	5.43742e-29
GSVIVT01008761001	XP_003603813	26S proteasome non-ATPase regulatory subunit [Medicago truncatula]	0	proteolysis	17.3246	38.6998	1.15951	7.28137e-19	1.91835e-14
GSVIVT01008776001	XP_002285889	PREDICTED: probable methyltransferase PMT26-like [Vitis vinifera]	0	metabolism	30.1535	138.581	2.20033	5.70688e-151	1.50353e-146	90.9824	183.851	1.01488	2.85648e-69	7.52567e-65
GSVIVT01008795001	ADX60254	PHD transcription factor [Oryza sativa Japonica Group]	9.02e-68	transcription						22.9828	7.66045	-1.58505	5.40484e-19	1.42396e-14
GSVIVT01008804001	XP_002285883	PREDICTED: glutathione S-transferase TCHQD [Vitis vinifera]	0	metabolism						18.0278	3.51967	-2.35671	2.03103e-24	5.35095e-20
GSVIVT01008808001	XP_002890446	wound-responsive family protein [Arabidopsis lyrata subsp. lyrata]	1.27e-159	stress related						55.5594	25.2588	-1.13724	9.0566e-27	2.38605e-22
GSVIVT01008810001	XP_002284607	PREDICTED: NAD kinase 2, chloroplastic-like [Vitis vinifera]	0	signal transduction						42.4866	13.9752	-1.60414	7.85919e-34	2.07058e-29
GSVIVT01008813001	NP_001185059	preprotein translocase secA-like protein [Arabidopsis thaliana]	0	metabolism						4.95501	12.94	1.38487	7.33873e-10	1.93346e-05
GSVIVT01008820001	XP_003634405	PREDICTED: amino acid permease 2 [Vitis vinifera]	0	metabolism	3.61843	10.0664	1.47612	2.52279e-08	0.000664654
GSVIVT01008823001	XP_002284567	PREDICTED: cyclin-A1-1-like [Vitis vinifera]	0	cell cycle	11.4035	4.25027	-1.42385	8.66892e-09	0.000228391
GSVIVT01008825001	XP_002285874	PREDICTED: replication factor C subunit 4 isoform 1 [Vitis vinifera]	0	replication						4.00618	12.4224	1.63264	1.50766e-11	3.97208e-07
GSVIVT01008839001	ADL36795	NAC domain class transcription factor [Malus x domestica]	3.57e-131	transcription						28.5704	57.5569	1.01047	3.22617e-23	8.49967e-19
GSVIVT01008840001	XP_002528983	ubiquitin-protein ligase, putative [Ricinus communis]	0	ubiquitin	7.1272	18.2314	1.35502	3.89675e-12	1.02664e-07
GSVIVT01008841001	XP_002285868	PREDICTED: replication factor C subunit 5 [Vitis vinifera]	0	replication						9.91002	21.7391	1.13333	9.6317e-12	2.53757e-07
GSVIVT01008844001	XP_002285867	PREDICTED: aspartic proteinase Asp1-like [Vitis vinifera]	0	proteolysis	9.10089	25.0542	1.46097	1.56325e-17	4.11854e-13
GSVIVT01008845001	XP_002285866	PREDICTED: aldehyde dehydrogenase family 3 member H1 [Vitis vinifera]	0	metabolism	13.0483	32.66	1.32367	1.85779e-19	4.89454e-15
GSVIVT01008848001	XP_002285864	PREDICTED: protein disulfide-isomerase [Vitis vinifera]	0	metabolism						123.875	279.71	1.17504	4.12845e-131	1.08768e-126
GSVIVT01008878001	XP_002285850	PREDICTED: UDP-galactose transporter 1 isoform 1 [Vitis vinifera]	0	transport	29.4956	60.1749	1.02866	1.41588e-23	3.73027e-19
GSVIVT01008904001	XP_002284419	PREDICTED: DIS3-like exonuclease 2-like [Vitis vinifera]	0	metabolism	22.6974	49.1018	1.11325	5.15586e-22	1.35836e-17
GSVIVT01008907001	XP_002285841	PREDICTED: flavonol synthase/flavanone 3-hydroxylase [Vitis vinifera]	0	metabolism	5.48246	17.8959	1.70673	7.51642e-16	1.98028e-11
GSVIVT01008910001				unknown						8.43406	35.7143	2.0822	5.81e-40	1.5307e-35
GSVIVT01008926001	NP_565160	serine/threonine-protein kinase TTK/MPS1 [Arabidopsis thaliana]	0	signal transduction						2.74107	11.6977	2.09342	1.67043e-14	4.40091e-10
GSVIVT01008930001	NP_001236590	oxysterol-binding protein [Glycine max]	0	other	14.2544	29.0808	1.02866	1.49135e-12	3.92912e-08
GSVIVT01008934001	XP_003612619	Calmodulin-like protein [Medicago truncatula]	2.13e-41	signal transduction						26.7781	7.14285	-1.90648	1.66216e-27	4.37913e-23
GSVIVT01008935001	AEO72337	nitrate reductase 1 [Vitis vinifera]	0	metabolism	12.1711	57.7142	2.24547	8.82782e-66	2.32578e-61
GSVIVT01008938001	XP_002284356	PREDICTED: mitogen-activated protein kinase kinase kinase 1-like [Vitis vinifera]	0	signal transduction	14.3641	35.1207	1.28986	4.84633e-20	1.27681e-15
GSVIVT01008944001	XP_002513837	phd finger protein, putative [Ricinus communis]	0	other	10.9649	24.2713	1.14635	1.87103e-12	4.92942e-08
GSVIVT01008949001	XP_002285825	PREDICTED: eukaryotic translation initiation factor 5-like [Vitis vinifera]	1.7e-164	translation	74.3422	24.1594	-1.62159	5.36747e-55	1.41411e-50	192.929	45.7557	-2.07605	5.46013e-206	1.43853e-201
GSVIVT01008962001				unknown						25.7239	123.706	2.26573	1.49212e-147	3.93115e-143
GSVIVT01008972001	XP_002890488	ubiquitin family protein [Arabidopsis lyrata subsp. lyrata]	1.32e-58	ubiquitin						7.27438	15.2174	1.06482	3.22009e-08	0.000848366
GSVIVT01008994001				unknown						10.3317	22.0497	1.09368	2.37249e-11	6.25057e-07
GSVIVT01009003001	XP_003638778	Xylan 1 4-beta-xylosidase [Medicago truncatula]	0	metabolism						17.7115	61.5942	1.79811	8.04981e-56	2.1208e-51
GSVIVT01009005001	ACD99699	salt-responsive WD40 protein 5 [Oryza sativa Japonica Group]	2.16e-153	stress related	199.781	87.4661	-1.19162	4.03358e-91	1.06269e-86	188.818	49.6894	-1.92598	6.47956e-183	1.7071e-178
GSVIVT01009016001	XP_002513907	carbohydrate transporter, putative [Ricinus communis]	0	transport						14.865	3.31263	-2.16587	1.12375e-18	2.96062e-14
GSVIVT01009024001	XP_002285793	PREDICTED: sugar transport protein 5 [Vitis vinifera]	0	transport						6.00927	14.9068	1.31071	2.38258e-10	6.27714e-06
GSVIVT01009043001	XP_002285784	PREDICTED: probable pectin methyltransferase QUA2 [Vitis vinifera]	0	metabolism	28.2895	78.2945	1.46864	1.71428e-50	4.51645e-46
GSVIVT01009050001	XP_002285780	PREDICTED: UDP-glycosyltransferase 85A2 isoform 1 [Vitis vinifera]	0	metabolism						6.85267	19.0476	1.47487	1.12934e-14	2.97536e-10
GSVIVT01009064001	AAU84435	putative phi-1-like phosphate-induced protein [Oryza sativa Japonica Group]	1.41e-42	other						1.68681	11.3872	2.75504	9.74923e-19	2.56853e-14
GSVIVT01009065001	AAM64992	putative phi-1-like phosphate-induced protein [Arabidopsis thaliana]	1.21e-89	other	9.64913	321.678	5.05908	0	0	35.6339	447.412	3.65028	0	0
GSVIVT01009066001	AAM64992	putative phi-1-like phosphate-induced protein [Arabidopsis thaliana]	1.55e-67	other	0.109649	10.0664	6.52051	1.66113e-28	4.37641e-24	0.73798	44.7205	5.92121	9.83285e-117	2.59056e-112
GSVIVT01009070001	ACY29660	3-deoxy-D-arabino-heptulosonate-7-phosphate synthase 02 [Vitis vinifera]	0	metabolism						196.197	402.795	1.03774	5.15446e-154	1.35799e-149
GSVIVT01009071001	XP_002887732	transcription factor jumonji domain-containing protein [Arabidopsis lyrata subsp. lyrata]	0	transcription	9.97808	20.1329	1.01272	3.60615e-09	9.50075e-05	6.11469	16.1491	1.4011	5.60298e-12	1.47616e-07
GSVIVT01009072001	ADR71291	40S ribosomal protein S6A [Hevea brasiliensis]	3.54e-138	translation						54.3997	160.87	1.56422	5.77169e-117	1.52061e-112
GSVIVT01009074001	XP_003519175	PREDICTED: serine/threonine-protein kinase SAPK2-like isoform 1 [Glycine max]	0	signal transduction	17.1053	44.0686	1.36531	1.32245e-26	3.48413e-22
GSVIVT01009081001	AAG43558	Avr9/Cf-9 rapidly elicited protein 75 [Nicotiana tabacum]	6.12e-10	other	0.986843	17.784	4.17162	7.12721e-38	1.87773e-33
GSVIVT01009090001	ABN13629	blue copper-like protein [Gossypium hirsutum]	1e-43	other	25.4386	8.83609	-1.52554	9.86796e-19	2.59981e-14	1.58139	10.8696	2.78103	3.98759e-18	1.05057e-13
GSVIVT01009093001	AAK20906	plastid-targeted protein 2 [Craterostigma plantagineum]	3.26e-19	other						5.37671	12.7329	1.24377	1.35115e-08	0.000355973
GSVIVT01009095001				unknown						12.124	4.34782	-1.4795	3.95077e-10	1.04087e-05
GSVIVT01009119001	XP_002513996	pentatricopeptide repeat-containing protein, putative [Ricinus communis]	6.53e-166	other						12.9674	1.96687	-2.72091	6.24016e-21	1.64403e-16
GSVIVT01009135001	XP_002514012	WD and tetratricopeptide repeat protein, putative [Ricinus communis]	0	other						28.5704	10.766	-1.40803	9.08722e-20	2.39412e-15
GSVIVT01009141001	XP_003634483	PREDICTED: 14-3-3 protein 1-like [Vitis vinifera]	4.07e-99	other						81.1778	179.503	1.14485	9.97147e-82	2.62708e-77
GSVIVT01009143001	XP_003615258	Chaperone protein dnaJ [Medicago truncatula]	3.27e-58	protein folding	13.8158	3.80287	-1.86116	5.75492e-14	1.51619e-09	11.1751	2.58799	-2.11039	4.11907e-14	1.08521e-09
GSVIVT01009175001	AAS07290	putative mechanosensitive ion channel protein [Oryza sativa Japonica Group]	0	transport						20.2417	2.38095	-3.08772	1.00877e-35	2.6577e-31
GSVIVT01009178001	XP_002283825	PREDICTED: chromosome-associated kinesin KIF4-like [Vitis vinifera]	0	transport	19.5176	9.73088	-1.00413	7.61172e-09	0.000200538
GSVIVT01009202001	AEJ88279	putative CHCH domain protein [Wolffia australiana]	7.9e-30	other	19.7369	7.82945	-1.33391	1.10439e-12	2.90962e-08	56.8245	11.0766	-2.359	1.17854e-72	3.10498e-68
GSVIVT01009203001	XP_002274152	PREDICTED: HVA22-like protein a [Vitis vinifera]	1.76e-44	other						26.1456	7.45341	-1.81059	3.05767e-25	8.05574e-21
GSVIVT01009232001	NP_001237969	phosphoglycerate mutase-like protein [Glycine max]	4.21e-166	metabolism	13.0483	37.805	1.53472	4.20865e-27	1.10881e-22
GSVIVT01009256001	XP_002283600	PREDICTED: receptor-like protein kinase HSL1-like [Vitis vinifera]	0	signal transduction						10.9643	2.17391	-2.33445	1.94434e-15	5.12256e-11
GSVIVT01009258001	XP_002285563	PREDICTED: tubulin alpha-2 chain [Vitis vinifera]	0	cytoskeleton	161.952	491.354	1.6012	0	0	166.046	367.909	1.14777	2.15404e-165	5.67503e-161
GSVIVT01009265001	XP_002285550	PREDICTED: inositol-tetrakisphosphate 1-kinase 2 [Vitis vinifera]	0	signal transduction	42.6536	92.723	1.12026	7.24915e-40	1.90986e-35
GSVIVT01009269001				unknown						14.9705	4.14079	-1.85414	9.51868e-16	2.50779e-11
GSVIVT01009271001	XP_002283560	PREDICTED: putative lipase ROG1 [Vitis vinifera]	0	metabolism						11.386	3.31263	-1.78121	6.82321e-12	1.79764e-07
GSVIVT01009281001				unknown						20.3472	41.3043	1.02146	1.40604e-17	3.70436e-13
GSVIVT01009285001	NP_001042001	Os01g0144000 [Oryza sativa Japonica Group]	4.85e-113	other	5.92106	13.9812	1.23956	8.2869e-09	0.000218327
GSVIVT01009287001	XP_002285493	PREDICTED: squalene monooxygenase isoform 1 [Vitis vinifera]	0	metabolism	92.6536	19.9092	-2.21841	2.85744e-102	7.52822e-98	75.4848	18.9441	-1.99444	5.54144e-78	1.45995e-73
GSVIVT01009290001	XP_002285486	PREDICTED: probable xyloglucan glycosyltransferase 12 [Vitis vinifera]	0	metabolism	3.83772	16.7774	2.1282	2.27359e-19	5.99001e-15
GSVIVT01009293001	XP_002285467	PREDICTED: AP2-like ethylene-responsive transcription factor ANT-like [Vitis vinifera]	8.26e-124	transcription						5.58757	31.0559	2.47458	1.04353e-42	2.74929e-38
GSVIVT01009294001	XP_002307311	AP2 domain-containing transcription factor [Populus trichocarpa]	8.22e-103	transcription						1.37053	17.7019	3.69109	2.44384e-36	6.43854e-32
GSVIVT01009295001	ACL81004	photosystem I subunit B [Gomesa lietzei]	1.53e-105	Photosystem	0.109649	12.4153	6.82308	6.42298e-35	1.6922e-30	2.10852	10.8696	2.36599	1.8006e-15	4.74386e-11
GSVIVT01009299001	ADL36701	GRF domain class transcription factor [Malus x domestica]	4.64e-134	transcription	2.52193	12.0797	2.25999	1.95991e-15	5.16357e-11	2.74107	15.4244	2.49241	2.30899e-22	6.08327e-18
GSVIVT01009313001	XP_002510071	E3 ubiquitin ligase PUB14, putative [Ricinus communis]	4.83e-56	ubiquitin						2.53022	12.94	2.3545	5.6534e-18	1.48945e-13
GSVIVT01009327001	XP_002283387	PREDICTED: nucleobase-ascorbate transporter 7-like [Vitis vinifera]	1.67e-06	transport						18.6604	6.72878	-1.47156	2.05144e-14	5.40473e-10
GSVIVT01009338001	BAB84581	transcription factor LIM [Populus kitakamiensis]	2.48e-133	transcription	41.0088	133.772	1.70577	1.66775e-104	4.39385e-100	34.5796	121.532	1.81334	4.26845e-109	1.12457e-104
GSVIVT01009343001	XP_002285329	PREDICTED: tetratricopeptide repeat protein 7A-like [Vitis vinifera]	0	other						3.16277	10.9731	1.79471	1.36138e-11	3.5867e-07
GSVIVT01009359001				unknown	1.97369	113.974	5.85167	4.05682e-279	1.06881e-274	14.9705	265.838	4.15036	0	0
GSVIVT01009365001	XP_002863689	transcription initiation factor [Arabidopsis lyrata subsp. lyrata]	0	transcription	16.2281	38.8117	1.258	3.57718e-21	9.42445e-17
GSVIVT01009371001	XP_002283279	PREDICTED: subtilisin-like protease-like [Vitis vinifera]	1.53e-144	proteolysis						203.577	45.031	-2.17658	1.39408e-230	3.67285e-226
GSVIVT01009372001	XP_002285179	PREDICTED: arginine N-methyltransferase 2 isoform 1 [Vitis vinifera]	0	metabolism						1.79224	11.8012	2.7191	4.10639e-19	1.08187e-14
GSVIVT01009374001	XP_002527483	protein phosphatase 2c, putative [Ricinus communis]	0	signal transduction						6.22012	14.0787	1.1785	1.00906e-08	0.000265847
GSVIVT01009424001	AEK32395	putative R2R3-MYB transcription factor [Citrus sinensis]	1.58e-101	transcription						37.0044	14.3892	-1.36271	7.19905e-24	1.89666e-19
GSVIVT01009430001	XP_002285006	PREDICTED: probable isoaspartyl peptidase/L-asparaginase 2 [Vitis vinifera]	0	metabolism						20.1363	6.72878	-1.58138	7.54423e-17	1.9876e-12
GSVIVT01009432001	XP_002285001	PREDICTED: cyclin-D3-1 [Vitis vinifera]	0	cell cycle						13.3891	34.7826	1.37731	7.70966e-23	2.03119e-18
GSVIVT01009438001	NP_564753	serine/threonine-protein kinase WNK (With No lysine)-related protein [Arabidopsis thaliana]	6.43e-75	signal transduction	14.9123	51.7862	1.79607	8.05463e-45	2.12207e-40
GSVIVT01009441001	BAB16432	WRKY transcription factor NtEIG-D48 [Nicotiana tabacum]	9.5e-111	transcription	6.35966	16.5537	1.38013	1.85283e-11	4.88146e-07	7.90693	16.7702	1.08471	4.79806e-09	0.00012641
GSVIVT01009445001	NP_001045958	Os02g0158600 [Oryza sativa Japonica Group]	1.42e-51	other	18.9693	6.26356	-1.59861	2.37696e-15	6.26233e-11	29.6246	9.00621	-1.71781	1.72701e-26	4.54998e-22
GSVIVT01009464001	XP_002510187	NAC transcription factor, putative [Ricinus communis]	5.5e-36	transcription						28.0433	11.9048	-1.23612	2.39492e-16	6.30965e-12
GSVIVT01009470001	ADN33721	serine/threonine-protein kinase [Cucumis melo subsp. melo]	0	signal transduction	15.4605	37.0221	1.2598	2.44413e-20	6.43931e-16
GSVIVT01009472001	CAA59964	subtilisin-like protease [Alnus glutinosa]	0	proteolysis						17.9224	8.07453	-1.15031	2.95951e-10	7.79713e-06
GSVIVT01009475001	NP_195243	late embryogenesis abundant hydroxyproline-rich glycoprotein [Arabidopsis thaliana]	2.81e-43	transcription	15.4605	42.1672	1.44753	1.09105e-27	2.87447e-23
GSVIVT01009476001	AAF28357	S-ribonuclease binding protein SBP1 [Petunia x hybrida]	1.42e-150	other						23.5099	11.5942	-1.01987	5.94301e-11	1.56575e-06
GSVIVT01009477001	NP_175142	heat stress transcription factor B-4 [Arabidopsis thaliana]	4.26e-98	transcription	13.8158	3.57918	-1.94862	1.03573e-14	2.72872e-10
GSVIVT01009478001	XP_003589672	Pre-rRNA-processing protein IPI3 [Medicago truncatula]	7.39e-153	RNA processing						5.79842	16.6667	1.52323	1.27498e-13	3.35906e-09
GSVIVT01009485001	ABG90380	bZIP transcription factor [Caragana korshinskii]	1.09e-56	transcription						67.7888	19.2547	-1.81584	3.2305e-62	8.51109e-58
GSVIVT01009489001	XP_002284758	PREDICTED: serine/threonine-protein kinase CBK1 [Vitis vinifera]	0	signal transduction	8.88159	38.8117	2.1276	3.74881e-42	9.87662e-38	11.4914	27.7433	1.27158	8.84771e-17	2.33102e-12
GSVIVT01009490001	NP_001031998	cold regulated protein 27 [Arabidopsis thaliana]	2.61e-40	stress related	0.109649	36.351	8.37296	2.88141e-100	7.59138e-96	0.105426	25.3623	7.91032	8.10779e-74	2.13608e-69
GSVIVT01009493001	BAI44031	ABA 8-hydroxylase [Triticum monococcum subsp. aegilopoides]	0	hormome related						53.6617	12.5259	-2.09898	8.93581e-60	2.35423e-55
GSVIVT01009494001	NP_563794	thioredoxin-like 4 [Arabidopsis thaliana]	4.53e-81	other	48.465	12.7508	-1.92635	7.13342e-46	1.87937e-41	44.2788	11.2836	-1.97238	5.06048e-46	1.33323e-41
GSVIVT01009497001	NP_195066	Vacuolar import/degradation, Vid27-related protein [Arabidopsis thaliana]	0	transport	32.4562	10.0664	-1.68894	1.27516e-26	3.35955e-22	8.22321	26.6045	1.6939	1.6551e-23	4.36053e-19
GSVIVT01009499001	XP_002510222	Paramyosin, putative [Ricinus communis]	2.19e-85	cytoskeleton	10.7456	22.3698	1.05781	1.62816e-10	4.28956e-06
GSVIVT01009515001	NP_199101	phosphatidic acid phosphohydrolase 2 [Arabidopsis thaliana]	0	metabolism	12.2807	34.2259	1.47869	1.51043e-23	3.97937e-19
GSVIVT01009517001	XP_002284646	PREDICTED: BRI1 kinase inhibitor 1 [Vitis vinifera]	1.04e-69	signal transduction	36.1843	89.1438	1.30077	5.84736e-48	1.54055e-43
GSVIVT01009518001	XP_002284640	protein phosphatase 2C 12 [Vitis vinifera]	0	signal transduction	12.5	28.7453	1.20139	2.79191e-15	7.35558e-11
GSVIVT01009531001	XP_002284571	PREDICTED: patatin group A-3 [Vitis vinifera]	0	metabolism						2.74107	10.0414	1.87315	2.77372e-11	7.30763e-07
GSVIVT01009573001	XP_002329950	tubulin gamma complex-associated protein [Populus trichocarpa]	0	cytoskeleton						2.31937	10.0414	2.11416	7.58094e-13	1.99728e-08
GSVIVT01009576001	XP_002284172	PREDICTED: probable disease resistance protein At4g33300-like [Vitis vinifera]	0	stress related	16.1184	56.7076	1.81483	1.54223e-49	4.06315e-45
GSVIVT01009577001	XP_003589253	Nucleobase-ascorbate transporter [Medicago truncatula]	0	transport	9.32019	20.021	1.10308	3.82316e-10	1.00725e-05
GSVIVT01009578001	AAN76362	serpin-like protein, partial [Citrus x paradisi]	5.49e-128	proteolysis						14.2325	29.089	1.03129	3.30646e-13	8.71119e-09
GSVIVT01009581001	XP_002327101	lysine/histidine transporter [Populus trichocarpa]	0	transport						13.9162	37.06	1.4131	4.73721e-25	1.24807e-20
GSVIVT01009589001	XP_002282153	PREDICTED: probable transcription factor KAN4-like [Vitis vinifera]	3.63e-177	transcription						5.27129	12.3188	1.22464	3.10663e-08	0.000818473
GSVIVT01009616001	XP_002283780	PREDICTED: allene oxide synthase, chloroplastic [Vitis vinifera]	0	metabolism	6.57895	33.7785	2.36017	1.07308e-41	2.82713e-37	10.3317	36.9565	1.83875	2.26116e-35	5.95724e-31
GSVIVT01009618001	AAF79694	T1N15.7 [Arabidopsis thaliana]	1.44e-121	other						5.48214	13.7681	1.32852	7.21344e-10	1.90045e-05
GSVIVT01009621001	XP_002871581	structural constituent of ribosome [Arabidopsis lyrata subsp. lyrata]	1.29e-37	translation	0.767545	19.9092	4.69704	2.44904e-45	6.45225e-41	4.63873	13.5611	1.54767	1.13409e-11	2.98788e-07
GSVIVT01009654001	ADG01841	geranylgeranyl-diphosphate synthase [Medicago sativa]	6.69e-114	metabolism	16.3377	7.82945	-1.06123	2.9568e-08	0.000778998
GSVIVT01009656001	XP_002283352	PREDICTED: protein BRASSINAZOLE-RESISTANT 1 [Vitis vinifera]	3.14e-128	other						3.90075	19.6687	2.33408	4.45576e-26	1.17391e-21
GSVIVT01009664001				unknown						11.2806	1.55279	-2.8609	2.46596e-19	6.49683e-15
GSVIVT01009665001	NP_001237982	bZIP transcription factor bZIP117 [Glycine max]	3.5e-104	transcription	29.8246	14.7641	-1.01441	1.47295e-12	3.88062e-08	72.2166	18.2195	-1.98685	2.41537e-74	6.36353e-70
GSVIVT01009670001	XP_002510354	protein phosphatase 2c, putative [Ricinus communis]	5.51e-171	signal transduction						181.438	69.9793	-1.37447	2.76528e-109	7.28542e-105
GSVIVT01009676001	XP_002328434	cytochrome P450 [Populus trichocarpa]	0	metabolism						16.2356	7.86749	-1.04518	1.85922e-08	0.000489829
GSVIVT01009680001	ADL36648	C2H2L domain class transcription factor [Malus x domestica]	1.62e-141	transcription	13.5965	29.64	1.12431	2.3399e-14	6.16469e-10	7.3798	18.9441	1.36009	3.3864e-13	8.9218e-09
GSVIVT01009682001	XP_002283027	PREDICTED: eukaryotic peptide chain release factor subunit 1-3 [Vitis vinifera]	0	other						21.5069	56.5217	1.39401	2.52922e-36	6.66348e-32
GSVIVT01009705001	XP_002510380	2-hydroxyacid dehydrogenase, putative [Ricinus communis]	4.88e-52	metabolism						56.8245	6.72878	-3.0781	1.91948e-96	5.05705e-92
GSVIVT01009710001	XP_002282587	PREDICTED: DUF21 domain-containing protein At1g47330-like [Vitis vinifera]	0	other	36.8421	96.414	1.38789	8.27507e-57	2.18015e-52
GSVIVT01009715001	XP_002510390	lrr receptor protein kinase, putative [Ricinus communis]	1.08e-150	signal transduction	3.72807	10.6257	1.51105	6.56116e-09	0.00017286
GSVIVT01009736001	NP_173390	pfkB-type carbohydrate kinase-like protein [Arabidopsis thaliana]	1.45e-175	signal transduction						2.8465	10.559	1.89121	6.81994e-12	1.79678e-07
GSVIVT01009739001	ACM47214	plastid ornithine carbamoyltransferase [Medicago truncatula]	0	metabolism						18.3441	65.5279	1.8368	6.364e-61	1.67666e-56
GSVIVT01009755001	NP_001237433	inositol pentakisphosphate 2-kinase [Glycine max]	3.22e-178	signal transduction						37.1099	16.8737	-1.13703	1.24376e-18	3.27682e-14
GSVIVT01009757001				unknown						4.32246	13.9752	1.69294	2.66166e-13	7.01241e-09
GSVIVT01009760001	AAM65561	wound-responsive protein, putative [Arabidopsis thaliana]	2.61e-168	stress related	21.9298	51.2269	1.22401	3.44842e-26	9.08521e-22	81.4941	31.3664	-1.37747	1.34012e-50	3.53067e-46
GSVIVT01009766001	ABA00652	mitogen-activated protein kinase [Gossypium hirsutum]	6.31e-111	signal transduction	34.3202	70.1295	1.03096	3.54343e-27	9.33552e-23
GSVIVT01009786001	XP_002280797	PREDICTED: cytokinin dehydrogenase 5 [Vitis vinifera]	0	metabolism						5.48214	18.8406	1.78103	2.47108e-18	6.5103e-14
GSVIVT01009789001	XP_003615696	Pentatricopeptide repeat-containing protein [Medicago truncatula]	0	other						14.4433	6.62526	-1.12436	1.95741e-08	0.0005157
GSVIVT01009791001	XP_002510455	beta-galactosidase, putative [Ricinus communis]	0	metabolism						160.142	48.6542	-1.71871	2.45413e-133	6.46566e-129
GSVIVT01009800001	XP_002280904	PREDICTED: GTPase obg-like [Vitis vinifera]	0	other	6.35966	29.5282	2.21507	3.84673e-34	1.01346e-29
GSVIVT01009803001	BAC55156	purple acid phosphatase [Nicotiana tabacum]	0	metabolism	23.2456	105.698	2.18491	1.03943e-114	2.73848e-110	31.4169	65.8385	1.06739	1.95509e-28	5.15088e-24
GSVIVT01009847001	ABV89658	UVB-resistance protein UVR8 [Brassica rapa]	0	stress related						23.6154	48.3437	1.0336	1.57402e-20	4.14693e-16
GSVIVT01009851001	XP_002334586	cytochrome P450 [Populus trichocarpa]	1.4e-73	metabolism						12.9674	0.931677	-3.79891	8.11538e-28	2.13808e-23
GSVIVT01009861001				unknown						4.74416	13.0435	1.4591	1.50491e-10	3.96485e-06
GSVIVT01009880001	XP_002510515	carboxy-lyase, putative [Ricinus communis]	3.58e-142	metabolism	46.0527	99.9932	1.11854	1.05608e-42	2.78235e-38
GSVIVT01009886001				unknown						4.21703	10.8696	1.36599	1.82223e-08	0.000480085
GSVIVT01009895001	XP_002280079	PREDICTED: cyclin-B2-4 [Vitis vinifera]	0	cell cycle	16.9956	7.7176	-1.13894	2.97251e-09	7.83138e-05
GSVIVT01009901001				unknown	32.8948	78.0708	1.24692	9.1574e-40	2.41261e-35
GSVIVT01009907001	XP_002275563	PREDICTED: flavanone 3-dioxygenase isoform 1 [Vitis vinifera]	0	metabolism						152.867	574.638	1.91037	0	0
GSVIVT01009916001	NP_199062	BRCA1-A complex subunit BRE [Arabidopsis thaliana]	2.64e-176	other						19.3983	7.14285	-1.44136	1.60947e-14	4.24031e-10
GSVIVT01009924001	XP_002274505	PREDICTED: chaperone protein dnaJ 11, chloroplastic-like [Vitis vinifera]	3.81e-84	protein folding	65.8992	16.5537	-1.99311	2.61675e-64	6.8941e-60
GSVIVT01009928001	ACE80962	putative allergen Pru du 2.04 [Prunus dulcis x Prunus persica]	9.03e-133	stress related						27.0944	12.4224	-1.12506	5.338e-14	1.40635e-09
GSVIVT01009931001	BAL42333	Heat shock protein 90 [Nicotiana tabacum]	0	protein folding	327.193	34.114	-3.26171	0	0
GSVIVT01009934001	XP_002273623	PREDICTED: E3 ubiquitin-protein ligase CIP8 isoform 1 [Vitis vinifera]	3.52e-126	ubiquitin						5.90384	17.4948	1.5672	1.05884e-14	2.78961e-10
GSVIVT01009935001	XP_002510554	dead box ATP-dependent RNA helicase, putative [Ricinus communis]	0	other						7.80151	26.1905	1.74722	4.24064e-24	1.11724e-19
GSVIVT01009941001	XP_002279563	PREDICTED: receptor protein kinase CLAVATA1-like [Vitis vinifera]	0	signal transduction						5.27129	14.9068	1.49975	3.63316e-12	9.57194e-08
GSVIVT01009951001				unknown						11.0697	22.7743	1.04079	6.14995e-11	1.62027e-06
GSVIVT01009972001	XP_002510582	alcohol dehydrogenase, putative [Ricinus communis]	0	metabolism	47.9167	97.197	1.02038	3.62118e-36	9.54037e-32
GSVIVT01009978001	XP_002520262	2-oxoisovalerate dehydrogenase, putative [Ricinus communis]	0	metabolism						18.1332	6.72878	-1.43022	1.41648e-13	3.73186e-09
GSVIVT01009981001	XP_002520258	F-box/LRR-repeat protein, putative [Ricinus communis]	0	other						27.0944	12.2153	-1.1493	2.11227e-14	5.56499e-10
GSVIVT01009983001	XP_002531894	dead box ATP-dependent RNA helicase, putative [Ricinus communis]	0	other						16.4464	34.265	1.05896	1.00453e-15	2.64653e-11
GSVIVT01010009001	XP_002278571	PREDICTED: small RNA degrading nuclease 5-like [Vitis vinifera]	0	other						6.43097	14.9068	1.21286	1.96552e-09	5.17836e-05
GSVIVT01010012001	XP_002302199	thioredoxin m [Populus trichocarpa]	1.74e-80	metabolism						370.15	165.735	-1.15923	2.1299e-169	5.61144e-165
GSVIVT01010020001				unknown						27.1998	13.0435	-1.06027	5.55793e-13	1.46429e-08
GSVIVT01010038001	XP_002263592	PREDICTED: vacuolar protein sorting-associated protein 45 homolog [Vitis vinifera]	0	cytoskeleton	11.6228	28.0742	1.27228	3.70527e-16	9.76191e-12
GSVIVT01010045001	XP_002263121	PREDICTED: pathogen-related protein [Vitis vinifera]	1.2e-177	stress related						20.6634	7.55693	-1.45121	1.82721e-15	4.81398e-11
GSVIVT01010108001	NP_973413	phosphoinositide 4-kinase gamma 7 [Arabidopsis thaliana]	9.03e-157	signal transduction	39.5834	18.1196	-1.12735	1.83248e-18	4.82785e-14	47.547	19.6687	-1.27345	2.66655e-27	7.02529e-23
GSVIVT01010149001	XP_002514548	rubisco subunit binding-protein beta subunit, rubb, putative [Ricinus communis]	0	metabolism	13.3772	31.6533	1.24258	2.21814e-17	5.84391e-13
GSVIVT01010154001	AAC79507	aminoalcoholphosphotransferase [Pimpinella brachycarpa]	0	metabolism	46.1623	120.573	1.38512	3.12051e-70	8.22129e-66
GSVIVT01010170001	XP_002530803	6-phosphogluconate dehydrogenase, putative [Ricinus communis]	3e-76	metabolism						93.9344	192.132	1.03238	2.9739e-74	7.83503e-70
GSVIVT01010184001	XP_002271846	PREDICTED: delta(24)-sterol reductase-like [Vitis vinifera]	0	metabolism						71.9004	229.607	1.67509	8.99393e-183	2.36954e-178
GSVIVT01010186001	XP_002885267	uracil DNA glycosylase family protein [Arabidopsis lyrata subsp. lyrata]	3.92e-148	metabolism						2.00309	15.3209	2.9352	4.1256e-26	1.08693e-21
GSVIVT01010197001	XP_002520910	electron transporter, putative [Ricinus communis]	5.08e-160	transport						2.74107	11.0766	2.0147	2.84849e-13	7.50464e-09
GSVIVT01010231001	XP_002272919	PREDICTED: TIMELESS-interacting protein [Vitis vinifera]	0	cell cycle						0.105426	10.4555	6.63189	4.88986e-31	1.28828e-26
GSVIVT01010248001	ACQ90610	putative PPR repeat protein [Eutrema halophilum]	1.17e-168	other						21.4014	3.51967	-2.6042	7.38085e-32	1.94456e-27
GSVIVT01010252001	ABA98234	ABA-responsive protein, putative, expressed [Oryza sativa Japonica Group]	2e-88	hormome related	37.6097	12.0797	-1.63852	2.53535e-29	6.67963e-25	74.3252	10.2484	-2.85845	1.46987e-116	3.87252e-112
GSVIVT01010256001	XP_003553094	PREDICTED: CASP-like protein 10-like [Glycine max]	2.25e-77	other	54.6053	19.1262	-1.51349	2.54825e-37	6.71361e-33	49.9718	23.2919	-1.10128	3.26875e-23	8.61185e-19
GSVIVT01010280001	XP_002268359	PREDICTED: transcription factor bHLH111 [Vitis vinifera]	0	transcription						10.1209	3.41615	-1.56689	2.35438e-09	6.20285e-05
GSVIVT01010282001	XP_002314744	chromatin remodeling complex subunit [Populus trichocarpa]	0	other						13.9162	29.1925	1.06883	6.77964e-14	1.78616e-09
GSVIVT01010284001	ADL36643	C2H2L domain class transcription factor [Malus x domestica]	5.44e-126	transcription	28.6185	62.3	1.12229	1.23004e-27	3.24066e-23	32.1549	89.441	1.4759	6.67843e-61	1.7595e-56
GSVIVT01010290001	XP_002521879	1-phosphatidylinositol-4-phosphate 5-kinase, putative [Ricinus communis]	0	signal transduction	6.6886	15.9944	1.25779	5.83654e-10	1.53769e-05
GSVIVT01010295001	XP_003601854	Myosin-like protein [Medicago truncatula]	0	cytoskeleton						38.2696	16.1491	-1.24475	1.02552e-21	2.70182e-17
GSVIVT01010299001	CAF18434	E3 ubiquitin ligase [Oryza sativa Indica Group]	5.33e-97	ubiquitin						23.2991	4.03727	-2.52882	1.87061e-33	4.92831e-29
GSVIVT01010308001	AAM96946	small heat shock protein [Solanum lycopersicum]	4.69e-83	protein folding	220.285	56.5957	-1.96061	5.08313e-205	1.3392e-200	411.898	16.8737	-4.60944	0	0
GSVIVT01010320001	XP_002514972	Signal recognition particle subunit srp72, putative [Ricinus communis]		signal transduction						18.8712	39.1304	1.0521	1.76537e-17	4.65105e-13
GSVIVT01010321001	XP_002876943	F-box family protein [Arabidopsis lyrata subsp. lyrata]	1.86e-120	other	16.6667	43.062	1.36945	3.70791e-26	9.76886e-22
GSVIVT01010324001	XP_002270945	PREDICTED: trihelix transcription factor GT-1 [Vitis vinifera]	1.36e-155	transcription						80.4399	12.94	-2.63608	1.35642e-115	3.57363e-111
GSVIVT01010325001	XP_002270903	PREDICTED: mitotic spindle checkpoint protein MAD2 isoform 1 [Vitis vinifera]	5.29e-153	cell cycle	16.557	2.79623	-2.56589	2.70192e-23	7.11848e-19
GSVIVT01010328001	XP_002270414	PREDICTED: glyceraldehyde-3-phosphate dehydrogenase-like [Vitis vinifera]	0	metabolism	11.4035	46.6411	2.03212	1.77796e-47	4.68422e-43
GSVIVT01010341001	NP_176927	Acid phosphatase/vanadium-dependent haloperoxidase-related protein [Arabidopsis thaliana]		metabolism						18.3441	37.5776	1.03456	1.74157e-16	4.58834e-12
GSVIVT01010352001	XP_002514996	Ketoacyl-ACP Reductase (KAR) [Ricinus communis]	4.21e-157	metabolism						17.9224	39.648	1.14549	6.4576e-20	1.70132e-15
GSVIVT01010376001	XP_003623383	Receptor protein kinase-like protein [Medicago truncatula]	0	signal transduction						9.27747	32.7122	1.81803	4.15876e-31	1.09567e-26
GSVIVT01010442001	XP_003601806	Nuclear pore complex protein Nup54 [Medicago truncatula]	4.04e-152	other						12.5457	27.1221	1.11228	8.98942e-14	2.36835e-09
GSVIVT01010446001	XP_003551427	PREDICTED: putative ribosome biogenesis GTPase RsgA-like [Glycine max]	0	translation						24.1425	6.41822	-1.91133	4.43327e-25	1.16799e-20
GSVIVT01010449001	ADR71274	60S ribosomal protein L17A [Hevea brasiliensis]	5.97e-112	translation						22.1394	119.151	2.4281	2.45461e-154	6.4669e-150
GSVIVT01010450001	ADR71274	60S ribosomal protein L17A [Hevea brasiliensis]	1.25e-88	translation						29.5192	140.062	2.24634	5.11718e-165	1.34817e-160
GSVIVT01010480001	NP_176904	Rubber elongation factor protein (REF) [Arabidopsis thaliana]	2.38e-51	other						513.423	123.913	-2.05082	0	0
GSVIVT01010500001	XP_002513578	heat shock protein binding protein, putative [Ricinus communis]	3.1e-119	protein folding	461.843	106.257	-2.11985	0	0
GSVIVT01010505001				unknown	57.7852	28.8571	-1.00177	7.94964e-22	2.09441e-17	16.5518	6.41822	-1.36675	6.88877e-12	1.81492e-07
GSVIVT01010524001	ABI34646	bZIP transcription factor bZIP56 [Glycine max]	1.51e-88	transcription						8.64491	20.7039	1.25998	6.55515e-13	1.72702e-08
GSVIVT01010526001	XP_002514887	sphingosine phosphate lyase, putative [Ricinus communis]	0	metabolism						4.00618	12.3188	1.62057	2.26942e-11	5.979e-07
GSVIVT01010540001	XP_002263340	PREDICTED: flap endonuclease GEN-like 2-like [Vitis vinifera]	0	other						19.1875	7.24637	-1.40483	6.29024e-14	1.65723e-09
GSVIVT01010541001				unknown	22.9167	11.2968	-1.02049	3.17859e-10	8.37432e-06
GSVIVT01010589001	ABJ97071	stilbene synthase 1 [Vitis vinifera]	0	metabolism	0.109649	10.6257	6.59852	4.93831e-30	1.30105e-25
GSVIVT01010601001	XP_002509729	60S ribosomal protein L24, putative [Ricinus communis]	1.11e-77	translation						48.285	133.437	1.46651	7.69398e-89	2.02706e-84
GSVIVT01010602001	XP_002279077	PREDICTED: inactive rhomboid protein 1 isoform 1 [Vitis vinifera]	0	other	25.8772	7.82945	-1.7247	3.15118e-22	8.30211e-18	106.164	16.9772	-2.64462	2.23266e-152	5.88216e-148
GSVIVT01010618001	XP_002510839	dihydrodipicolinate reductase, putative [Ricinus communis]	2.46e-176	metabolism	97.8071	48.0952	-1.02405	1.68584e-36	4.44151e-32
GSVIVT01010623001	AAS00039	splicing factor-like protein [Vitis riparia]	8.9e-94	RNA processing						6.5364	20.6004	1.65611	3.7183e-18	9.79623e-14
GSVIVT01010633001	XP_002280194	PREDICTED: post-GPI attachment to proteins factor 3 [Vitis vinifera]	0	other						63.7826	20.911	-1.6089	7.3634e-50	1.93996e-45
GSVIVT01010636001	XP_002510851	calcium-dependent protein kinase, putative [Ricinus communis]	0	signal transduction						77.0662	33.0228	-1.22264	2.54467e-40	6.7042e-36
GSVIVT01010637001	NP_001047728	Os02g0677600 [Oryza sativa Japonica Group]	4.75e-59	other	41.7764	12.8627	-1.6995	6.35249e-34	1.67363e-29
GSVIVT01010642001	XP_002510855	alcohol dehydrogenase, putative [Ricinus communis]	0	metabolism						176.904	33.3333	-2.40793	8.72711e-227	2.29925e-222
GSVIVT01010672001	XP_002267605	PREDICTED: carboxylesterase 1-like [Vitis vinifera]	0	metabolism	7.5658	58.609	2.95356	3.43648e-90	9.05375e-86
GSVIVT01010679001	XP_002515764	ATPase inhibitor, putative [Ricinus communis]	3.22e-07	metabolism	63.4869	29.9756	-1.08267	1.28763e-26	3.39239e-22
GSVIVT01010684001	XP_002515762	AMME syndrome candidateprotein 1 protein, putative [Ricinus communis]	1.74e-125	other						15.2867	31.2629	1.03217	4.79326e-14	1.26283e-09
GSVIVT01010694001				unknown	5.92106	58.3853	3.30168	7.31714e-100	1.92777e-95	3.2682	75.4658	4.52926	6.09234e-172	1.60509e-167
GSVIVT01010719001				unknown	21.6009	7.82945	-1.46411	2.1183e-15	5.58086e-11	16.7627	4.86542	-1.78462	1.26335e-16	3.32842e-12
GSVIVT01010721001	XP_002523819	40S ribosomal protein S25, putative [Ricinus communis]	4.45e-41	translation						37.1099	101.139	1.44646	1.34088e-66	3.53268e-62
GSVIVT01010733001	XP_002529752	U1 small nuclear ribonucleoprotein 70 kD, putative [Ricinus communis]	1.06e-122	RNA processing	12.1711	27.7386	1.18844	1.30939e-14	3.44971e-10
GSVIVT01010734001	XP_002529753	biotin synthase, putative [Ricinus communis]	0	metabolism						23.4045	69.3582	1.56728	6.16257e-52	1.62359e-47
GSVIVT01010739001	NP_001067693	Os11g0282300 [Oryza sativa Japonica Group]	2.33e-15	other	182.456	78.9656	-1.20826	3.12958e-85	8.24518e-81	152.973	47.5155	-1.6868	3.27172e-124	8.61966e-120
GSVIVT01010741001	NP_850393	putative inositol transporter 1 [Arabidopsis thaliana]	0	transport						57.5625	12.0083	-2.2611	5.38741e-70	1.41937e-65
GSVIVT01010751001	AAX94774	cyclin-related protein 1 [Cucumis sativus]	0	cell cycle						46.9145	19.6687	-1.25413	2.16576e-26	5.7059e-22
GSVIVT01010788001	NP_567085	Far-red impaired responsive (FAR1) family protein [Arabidopsis thaliana]	6.95e-93	stress related						29.3084	10.559	-1.47284	1.81802e-21	4.78975e-17
GSVIVT01010790001	XP_002533363	fructokinase, putative [Ricinus communis]	1.46e-131	metabolism						72.2166	312.629	2.11405	0	0
GSVIVT01010794001	ADN34088	salt-tolerance protein [Cucumis melo subsp. melo]	2.21e-123	stress related	204.277	511.375	1.32386	2.45113e-270	6.45774e-266
GSVIVT01010850001				unknown	17.6535	38.0287	1.10713	2.00758e-17	5.28918e-13
GSVIVT01010855001	NP_568852	chloroplast import apparatus 2 protein [Arabidopsis thaliana]	1.55e-58	other	9.21054	29.8637	1.69704	6.71966e-25	1.77036e-20
GSVIVT01010873001	ABD28641	Oxysterol-binding protein [Medicago truncatula]	1.29e-169	other	4.93422	12.4153	1.33122	1.00895e-08	0.000265817
GSVIVT01010889001	BAD52538	putative transcription factor X1 [Oryza sativa Japonica Group]	1.82e-101	transcription						11.5968	4.7619	-1.28412	2.56932e-08	0.000676914
GSVIVT01010906001	ACG34212	methyltransferase WBSCR22 [Zea mays]	4.71e-137	metabolism						5.06044	12.7329	1.33123	2.6813e-09	7.06415e-05
GSVIVT01010939001	AFF18815	glutathione S-transferase [Dimocarpus longan]	8.33e-94	metabolism						5.27129	17.7019	1.74767	5.87459e-17	1.54772e-12
GSVIVT01010967001	XP_002520657	Homeobox protein LUMINIDEPENDENS, putative [Ricinus communis]	0	transcription						25.8293	6.21118	-2.05607	3.78281e-29	9.96619e-25
GSVIVT01010970001	NP_568185	Mitochondrial transcription termination factor family protein [Arabidopsis thaliana]	1.25e-98	transcription	14.0351	33.4429	1.25266	1.92829e-18	5.08028e-14
GSVIVT01010984001	NP_001055356	Os05g0371500 [Oryza sativa Japonica Group]	6.26e-09	other						6.85267	15.942	1.2181	5.34652e-10	1.40859e-05
GSVIVT01010991001	NP_001241399	zinc finger protein CONSTANS-LIKE 13-like [Glycine max]	5.51e-104	other	15.8991	74.2679	2.22379	4.88778e-83	1.28773e-78	41.116	147.205	1.84005	3.06763e-134	8.08199e-130
GSVIVT01011002001	NP_171846	kinase interacting (KIP1-like) protein [Arabidopsis thaliana]	1.08e-41	signal transduction						4.53331	24.0166	2.40539	1.81951e-32	4.79369e-28
GSVIVT01011007001	NP_566115	protease Do-like 2 [Arabidopsis thaliana]	0	proteolysis						8.32863	18.1159	1.12111	5.31092e-10	1.39921e-05
GSVIVT01011013001	AAC79095	putative ribonucleoprotein [Arabidopsis thaliana]	0	RNA processing						12.7565	29.2961	1.19947	2.85346e-16	7.51773e-12
GSVIVT01011022001	XP_002524308	U3 small nucleolar RNA-associated protein, putative [Ricinus communis]	3.95e-139	RNA processing						7.06353	17.9089	1.34222	2.20543e-12	5.81041e-08
GSVIVT01011034001	XP_002520712	histone h2a, putative [Ricinus communis]	3.49e-65	histone related	123.575	17.4485	-2.82421	2.42241e-178	6.38207e-174	18.6604	61.4907	1.72039	1.48228e-52	3.90521e-48
GSVIVT01011037001	ABG89394	gibberellic acid receptor [Gossypium hirsutum]	1.13e-168	hormome related						82.5484	24.5342	-1.75045	1.18812e-71	3.13022e-67
GSVIVT01011042001	XP_002524773	serine-threonine protein kinase, plant-type, putative [Ricinus communis]	0	signal transduction						19.7146	9.52381	-1.04966	7.11774e-10	1.87524e-05
GSVIVT01011046001	XP_003632362	PREDICTED: probable LRR receptor-like serine/threonine-protein kinase RKF3-like [Vitis vinifera]	0	signal transduction						10.8589	22.7743	1.06854	2.59828e-11	6.84543e-07
GSVIVT01011054001	XP_002524784	hydrolase, putative [Ricinus communis]	0	metabolism						18.7658	5.90062	-1.66917	6.21191e-17	1.63659e-12
GSVIVT01011061001	XP_002874884	mitochondrial transcription termination factor family protein [Arabidopsis lyrata subsp. lyrata]	0	transcription	7.1272	15.3233	1.10432	2.94651e-08	0.000776289
GSVIVT01011070001	NP_176574	E3 ubiquitin ligase-like protein [Arabidopsis thaliana]	8.98e-174	ubiquitin						66.5237	30.3313	-1.13306	2.03114e-31	5.35124e-27
GSVIVT01011079001	XP_002520742	cyclin-dependent protein kinase, putative [Ricinus communis]	7.76e-77	cell cycle						46.4928	19.5652	-1.24872	5.15283e-26	1.35756e-21
GSVIVT01011081001	ABQ51814	RAN GTPase-activating protein 1 [Nicotiana benthamiana]	1.42e-147	signal transduction						10.9643	27.6397	1.33393	8.00106e-18	2.10796e-13
GSVIVT01011083001				unknown	16.3377	7.82945	-1.06123	2.9568e-08	0.000778998
GSVIVT01011119001	XP_003590659	F-box protein [Medicago truncatula]	3.06e-147	other	6.46931	14.6522	1.17944	1.28472e-08	0.000338473
GSVIVT01011120001	BAC20798	leaf senescence related protein-like [Oryza sativa Japonica Group]	1.48e-122	other	4.05702	12.0797	1.57409	2.45123e-10	6.45801e-06
GSVIVT01011128001	XP_002520756	protein translocase secy subunit, putative [Ricinus communis]	0	metabolism						16.7627	7.55693	-1.14938	1.02408e-09	2.69804e-05
GSVIVT01011145001	ACP30604	disease resistance protein [Brassica rapa subsp. pekinensis]	1.86e-10	stress related						86.5545	42.3395	-1.0316	7.39559e-35	1.94844e-30
GSVIVT01011153001	NP_196254	Ribosomal protein S8e family protein [Arabidopsis thaliana]	1.38e-175	translation						35.7393	109.627	1.61702	2.48276e-84	6.54109e-80
GSVIVT01011177001	XP_003632584	PREDICTED: phosphatidylinositide phosphatase SAC1-like isoform 2 [Vitis vinifera]	0	metabolism						28.3595	10.766	-1.39735	1.93144e-19	5.08857e-15
GSVIVT01011219001	NP_188497	ankyrin repeat-containing protein [Arabidopsis thaliana]	1.91e-109	other						25.9347	54.4513	1.07008	5.19814e-24	1.3695e-19
GSVIVT01011220001	XP_002528712	carboxylic ester hydrolase, putative [Ricinus communis]	6.24e-126	metabolism	11.5132	3.69102	-1.64119	2.16794e-10	5.71166e-06
GSVIVT01011239001	XP_002528712	carboxylic ester hydrolase, putative [Ricinus communis]	3.82e-120	metabolism						19.6092	6.41822	-1.61129	7.52761e-17	1.98323e-12
GSVIVT01011251001	XP_002523783	Vacuolar protein sorting-associated protein VPS4, putative [Ricinus communis]	0	transport	13.2676	32.4363	1.28971	1.13126e-18	2.98041e-14
GSVIVT01011273001	NP_191227	Single-stranded nucleic acid binding R3H protein [Arabidopsis thaliana]	8.25e-52	replication						11.1751	25.2588	1.17649	5.74656e-14	1.51399e-09
GSVIVT01011337001	XP_002265371	PREDICTED: acyl-CoA synthetase family member 4 [Vitis vinifera]	0	metabolism						11.8077	4.55486	-1.37425	4.12477e-09	0.000108671
GSVIVT01011349001	Q39601	RecName: Full=FACT complex subunit SSRP1; AltName: Full=Facilitates chromatin transcription complex subunit SSRP1; AltName: Full=Recombination signal sequence recognition protein 1	0	transcription	12.3904	25.7253	1.05397	1.0217e-11	2.69177e-07
GSVIVT01011353001	XP_002282633	PREDICTED: 2-aminoethanethiol dioxygenase isoform 2 [Vitis vinifera]	0	metabolism						18.1332	8.79917	-1.0432	3.50882e-09	9.24435e-05
GSVIVT01011355001	XP_002974500	serine carboxypeptidase-like enzyme [Selaginella moellendorffii]	1.63e-138	proteolysis	0.877194	17.5603	4.32328	2.79608e-38	7.36656e-34
GSVIVT01011382001	XP_002510010	tubulin alpha chain, putative [Ricinus communis]	0	cytoskeleton	159.54	59.7275	-1.41745	5.03196e-95	1.32572e-90
GSVIVT01011384001	XP_002517490	40S ribosomal protein S9, putative [Ricinus communis]	1.25e-124	translation						168.997	441.408	1.38511	2.01742e-264	5.31509e-260
GSVIVT01011396001	NP_568575	protease Do-like 8 [Arabidopsis thaliana]	0	proteolysis						23.5099	3.72671	-2.6573	1.52279e-35	4.01194e-31
GSVIVT01011397001	XP_002531859	Cell division protein ftsH, putative [Ricinus communis]	0	cell cycle						81.3887	1.55279	-5.71189	1.0858e-209	2.86064e-205
GSVIVT01011416001				unknown	1.42544	13.3101	3.22304	1.03579e-23	2.72889e-19
GSVIVT01011417001	ABK59039	MYB60-like protein [Citrus macrophylla]	5.45e-136	transcription						16.4464	39.1304	1.25052	3.03173e-22	7.9874e-18
GSVIVT01011422001	AAB99757	malate dehydrogenase precursor [Medicago sativa]	6.21e-81	metabolism						61.0415	158.592	1.37746	6.83536e-96	1.80084e-91
GSVIVT01011429001	ABV25894	starch synthase isoform II [Manihot esculenta]	0	metabolism						106.058	47.1014	-1.17101	3.791e-51	9.98778e-47
GSVIVT01011434001				unknown						50.7098	115.01	1.18143	7.13915e-56	1.88088e-51
GSVIVT01011435001	XP_002514744	Calmodulin, putative [Ricinus communis]	1.13e-20	signal transduction	1.09649	65.991	5.9113	5.74754e-163	1.51425e-158	6.5364	78.882	3.59313	4.69831e-152	1.23782e-147
GSVIVT01011437001	XP_002283741	PREDICTED: expansin-A1 [Vitis vinifera]	2.35e-163	other	131.689	24.2713	-2.43981	1.14701e-161	3.02191e-157	87.7142	36.853	-1.25103	3.88613e-47	1.02384e-42
GSVIVT01011439001	XP_002283766	PREDICTED: KH domain-containing protein At4g18375 [Vitis vinifera]	0	other						14.5488	31.7805	1.12725	4.73009e-16	1.24619e-11
GSVIVT01011458001	NP_189551	glycine-rich protein [Arabidopsis thaliana]	2.44e-23	other	8.22369	26.5083	1.68858	3.39037e-22	8.93228e-18
GSVIVT01011459001	XP_002530008	Pectinesterase precursor, putative [Ricinus communis]	0	metabolism	10.4167	21.1395	1.02105	1.27817e-09	3.36748e-05
GSVIVT01011464001	NP_177104	Early-responsive to dehydration stress protein (ERD4) [Arabidopsis thaliana]	0	stress related	11.0746	22.8172	1.04287	1.71544e-10	4.5195e-06
GSVIVT01011472001	AEO31475	WRKY transcription factor 11-2 [Dimocarpus longan]	6.26e-168	transcription	45.8334	95.0718	1.05262	3.81125e-37	1.00411e-32
GSVIVT01011473001	XP_002278852	PREDICTED: cell division topological specificity factor homolog, chloroplastic-like [Vitis vinifera]	6.93e-176	cell cycle	33.9913	14.3167	-1.24746	1.48093e-18	3.90165e-14
GSVIVT01011480001	YP_004843413	putative transcriptional regulator [Flavobacterium branchiophilum FL-15]	5.98e-15	transcription	121.82	36.351	-1.74469	5.104e-98	1.3447e-93	185.128	27.9503	-2.72758	4.99432e-273	1.3158e-268
GSVIVT01011487001	XP_002532894	Cyclic nucleotide-gated ion channel, putative [Ricinus communis]	0	cell cycle	36.8421	125.271	1.76563	9.41563e-103	2.48064e-98
GSVIVT01011492001	AAK56924	circadian clock coupling factor ZGT [Nicotiana tabacum]	8.36e-15	signal transduction						100.998	40.1656	-1.33029	4.85251e-59	1.27844e-54
GSVIVT01011496001	NP_001234143	heat shock protein [Solanum lycopersicum]	0	protein folding						307.632	39.1304	-2.97484	0	0
GSVIVT01011500001	XP_002324094	glycosyltransferase [Populus trichocarpa]	0	metabolism	25.329	52.5691	1.05343	1.28514e-21	3.38583e-17
GSVIVT01011507001	ADB24766	UDP-D-glucose dehydrogenase [Gossypium hirsutum]	1.31e-105	metabolism						102.79	250.103	1.28282	1.69849e-134	4.47484e-130
GSVIVT01011562001	XP_002521889	eukaryotic translation initiation factor 3 subunit, putative [Ricinus communis]	0	translation						40.1672	102.381	1.34986	5.95339e-61	1.56848e-56
GSVIVT01011563001	XP_002521890	peptide transporter, putative [Ricinus communis]	0	transport						73.2709	36.5424	-1.00367	1.12828e-28	2.97257e-24
GSVIVT01011565001	ABA18652	glutamate decarboxylase [Populus tremula x Populus alba]	0	metabolism						20.8743	44.5134	1.09251	1.19705e-20	3.15375e-16
GSVIVT01011569001	XP_003600655	Glutamate decarboxylase [Medicago truncatula]	5.56e-12	metabolism	21.272	5.14506	-2.04769	6.83222e-23	1.80002e-18
GSVIVT01011601001	XP_002874886	oxidoreductase [Arabidopsis lyrata subsp. lyrata]	2.13e-47	metabolism	3.94737	10.9612	1.47344	7.07156e-09	0.000186307	22.3503	51.3457	1.19995	7.48898e-27	1.97305e-22
GSVIVT01011603001	ACD03223	xyloglucan endotransglucosylase/hydrolase 13 [Actinidia deliciosa]	5.41e-179	metabolism	63.158	148.312	1.2316	5.36412e-72	1.41323e-67
GSVIVT01011610001	ADL36634	C2H2L domain class transcription factor [Malus x domestica]	4.47e-15	transcription						24.7751	6.8323	-1.85845	8.16427e-25	2.15096e-20
GSVIVT01011620001	NP_001147593	receptor-like protein kinase precursor [Zea mays]	0	signal transduction	2.96053	12.0797	2.02866	9.6086e-14	2.53148e-09
GSVIVT01011631001				unknown	1.09649	20.804	4.24589	1.58275e-44	4.16992e-40	1.58139	20.6004	3.70341	4.18164e-42	1.1017e-37
GSVIVT01011632001	XP_002527523	Heat shock factor protein, putative [Ricinus communis]	9.75e-110	protein folding						7.48523	32.0911	2.10005	1.7103e-36	4.50595e-32
GSVIVT01011637001	XP_002888642	S-adenosyl-L-methionine:carboxyl methyltransferase family protein [Arabidopsis lyrata subsp. lyrata]	1.53e-114	metabolism	26.9737	7.4939	-1.84777	3.75191e-25	9.88477e-21
GSVIVT01011652001	NP_001235886	circadian clock-associated FKF1 [Glycine max]	0	signal transduction	0.548246	11.6323	4.40717	3.38183e-26	8.90976e-22	2.31937	28.882	3.63837	1.71366e-57	4.5148e-53
GSVIVT01011676001	AAO32066	Erwinia induced protein 2 [Solanum tuberosum]	4.21e-77	transport						14.0216	35.5072	1.34046	1.9986e-22	5.26551e-18
GSVIVT01011679001	AFJ23868	jasmonate ZIM-domain protein 2 [Vitis quinquangularis]	0	hormome related	89.1448	233.429	1.38876	3.82829e-134	1.0086e-129
GSVIVT01011687001	XP_002282121	PREDICTED: cell number regulator 1 [Vitis vinifera]	1.13e-54	other	22.5877	105.809	2.22786	1.34919e-117	3.55459e-113
GSVIVT01011697001	XP_003628965	Actin-related protein 2/3 complex subunit [Medicago truncatula]	0	cytoskeleton						5.79842	14.5963	1.33187	2.26029e-10	5.95497e-06
GSVIVT01011701001	XP_002527784	Histone H1, putative [Ricinus communis]	4.38e-29	histone related	204.715	39.8183	-2.36211	1.1238e-240	2.96077e-236
GSVIVT01011711001	BAB33412	putative senescence-associated protein [Pisum sativum]	9.45e-56	other	16.7763	34.897	1.05667	3.58936e-15	9.45654e-11	8.85576	18.0124	1.0243	6.42436e-09	0.000169256
GSVIVT01011714001	XP_002527800	phosphoglucomutase, putative [Ricinus communis]	0	metabolism	5.15351	17.6722	1.77785	1.83068e-16	4.82311e-12	4.42788	12.2153	1.464	4.82529e-10	1.27127e-05
GSVIVT01011716001	XP_002284578	PREDICTED: MLP-like protein 34 [Vitis vinifera]	1.05e-72	stress related	870.176	406.236	-1.09899	0	0	681.578	183.851	-1.89034	0	0
GSVIVT01011718001	NP_849875	MLP-like protein 28 [Arabidopsis thaliana]	4e-86	stress related						156.03	37.2671	-2.06585	5.10031e-166	1.34373e-161
GSVIVT01011719001	XP_002284570	PREDICTED: MLP-like protein 28 [Vitis vinifera]	4.63e-98	stress related	23.5746	4.36212	-2.43413	1.37406e-30	3.6201e-26
GSVIVT01011734001	NP_001151096	integral membrane protein DUF6 containing protein [Zea mays]	1.65e-140	other	14.1448	29.9756	1.08352	8.52119e-14	2.24499e-09
GSVIVT01011737001				unknown	13.3772	31.9889	1.25779	7.83691e-18	2.06471e-13	6.74725	24.5342	1.86242	1.41813e-24	3.73621e-20
GSVIVT01011740001	NP_178257	O-fucosyltransferase family protein [Arabidopsis thaliana]	0	metabolism	4.38597	11.4086	1.37916	1.6694e-08	0.00043982
GSVIVT01011742001	XP_003636468	10 kDa chaperonin [Medicago truncatula]	1.68e-52	protein folding	54.4957	5.14506	-3.40488	2.43273e-95	6.40926e-91	20.0309	8.28157	-1.27425	9.10304e-13	2.39829e-08
GSVIVT01011747001	XP_003589617	Nudix hydrolase [Medicago truncatula]	4.82e-111	metabolism						22.9828	9.52381	-1.27095	2.72918e-14	7.19031e-10
GSVIVT01011750001	XP_003617939	Serine carboxypeptidase-like protein [Medicago truncatula]	1.74e-85	proteolysis						12.3348	4.34782	-1.50437	1.79503e-10	4.72919e-06
GSVIVT01011763001	NP_565259	quinolinate phoshoribosyltransferase [Arabidopsis thaliana]	0	metabolism						16.4464	7.45341	-1.1418	1.70241e-09	4.48517e-05
GSVIVT01011777001	XP_002531066	chloroplast-targeted copper chaperone, putative [Ricinus communis]	1.1e-65	protein folding						18.8712	79.296	2.07106	1.79168e-85	4.72036e-81
GSVIVT01011778001	XP_003624424	Metal ion binding protein [Medicago truncatula]	2.23e-58	transport	8.99124	22.4817	1.32216	4.90462e-14	1.29217e-09
GSVIVT01011781001	XP_002526603	abc transporter, putative [Ricinus communis]	0	transport	14.8026	38.2524	1.3697	1.72892e-23	4.55502e-19
GSVIVT01011785001	NP_001041875	Os01g0121300 [Oryza sativa Japonica Group]	1.5e-142	other						21.4014	6.41822	-1.73746	5.3796e-20	1.41731e-15
GSVIVT01011786001	NP_196828	transcription regulator [Arabidopsis thaliana]	1.16e-118	transcription	26.2062	10.1783	-1.36441	1.21748e-16	3.20757e-12	52.7129	12.5259	-2.07324	7.18886e-58	1.89398e-53
GSVIVT01011795001				unknown						60.5144	15.4244	-1.97206	4.51203e-62	1.18874e-57
GSVIVT01011801001	NP_172969	mate efflux-like protein [Arabidopsis thaliana]	3.09e-175	transport	2.41228	13.6456	2.49997	4.1639e-19	1.09702e-14
GSVIVT01011814001	XP_002524874	Poly(A) polymerase alpha, putative [Ricinus communis]	0	transcription						18.6604	4.96894	-1.90897	8.1263e-20	2.14095e-15
GSVIVT01011815001	XP_002526303	kinase, putative [Ricinus communis]	1.85e-08	signal transduction						21.7177	53.0021	1.28718	1.46737e-30	3.86593e-26
GSVIVT01011820001	ADL36678	COL domain class transcription factor [Malus x domestica]	1.06e-12	transcription						12.7565	3.83023	-1.73573	1.04138e-12	2.74363e-08
GSVIVT01011828001	AEZ56253	phosphatidate phosphatase [Jatropha curcas]	1.79e-168	other						12.7565	27.5362	1.1101	6.50228e-14	1.71309e-09
GSVIVT01011835001	XP_002282940	PREDICTED: probable elongator complex protein 2-like [Vitis vinifera]	0	translation						16.8681	8.28157	-1.02632	1.61316e-08	0.000425004
GSVIVT01011847001	XP_002527023	Gamma-glutamyl-gamma-aminobutyrate hydrolase, putative [Ricinus communis]	0	metabolism	11.0746	2.12514	-2.38162	4.97494e-15	1.3107e-10
GSVIVT01011848001	NP_001043182	Os01g0513400 [Oryza sativa Japonica Group]	2.75e-87	other						39.8509	13.7681	-1.53328	5.39264e-30	1.42074e-25
GSVIVT01011853001	XP_002279675	PREDICTED: probable protein phosphatase 2C 15 [Vitis vinifera]	0	signal transduction						11.386	23.499	1.04534	2.79294e-11	7.35827e-07
GSVIVT01011892001	AAG40362	AT5g16110 [Arabidopsis thaliana]	1.81e-28	other	83.0045	214.527	1.3699	5.34578e-121	1.4084e-116	36.5827	74.4306	1.02473	5.9502e-30	1.56764e-25
GSVIVT01011902001	XP_002279257	PREDICTED: ethylene-responsive transcription factor ERF118 [Vitis vinifera]	2.04e-153	transcription						21.296	51.9669	1.28701	5.29819e-30	1.39586e-25
GSVIVT01011905001				unknown						63.7826	165.942	1.37944	1.96759e-100	5.18381e-96
GSVIVT01011923001	XP_002529138	serine/threonine protein phosphatase 2a regulatory subunit A, putative [Ricinus communis]	0	signal transduction						48.4958	22.1532	-1.13035	1.87077e-23	4.92874e-19
GSVIVT01011942001	NP_564236	myb-like transcription factor-like protein [Arabidopsis thaliana]	2e-97	transcription	15.1316	49.3255	1.70477	5.85345e-40	1.54215e-35	13.9162	50.9317	1.8718	4.91872e-49	1.29589e-44
GSVIVT01011946001	NP_172785	methionine aminopeptidase 1B [Arabidopsis thaliana]	2.64e-176	proteolysis						42.592	93.0642	1.12764	1.35924e-42	3.58104e-38
GSVIVT01011947001	XP_002281709	PREDICTED: AP2/ERF and B3 domain-containing transcription repressor TEM1-like [Vitis vinifera]	1.17e-83	transcription	11.6228	120.126	3.36952	5.4331e-207	1.43141e-202	12.0185	138.923	3.53096	2.85831e-262	7.53051e-258
GSVIVT01011969001	XP_003614405	Cytochrome b reductase [Medicago truncatula]	1.2e-102	metabolism	34.8685	17.2248	-1.01744	2.27866e-14	6.00335e-10
GSVIVT01012000001	XP_002277990	PREDICTED: probable isoprenylcysteine alpha-carbonyl methylesterase ICMEL1 [Vitis vinifera]	0	metabolism	30.4825	13.3101	-1.19546	6.26873e-16	1.65156e-11	32.9983	6.3147	-2.3856	1.2427e-43	3.27403e-39
GSVIVT01012006001	XP_002514520	Calmodulin, putative [Ricinus communis]	5.04e-79	signal transduction						41.3269	19.2547	-1.10187	1.31835e-19	3.47332e-15
GSVIVT01012023001	XP_002277492	PREDICTED: importin-9-like [Vitis vinifera]	0	transport						6.74725	15.0103	1.15359	6.16777e-09	0.000162496
GSVIVT01012042001	AAA74208	protein localized in the nucleoli of pea nuclei; ORF; putative [Pisum sativum]	4.74e-90	other	34.3202	80.4196	1.22849	5.27625e-40	1.39008e-35	6.11469	39.0269	2.67412	8.62789e-58	2.2731e-53
GSVIVT01012044001	XP_003580814	PREDICTED: sacsin-like [Brachypodium distachyon]	0	other	16.6667	45.7463	1.45669	4.13289e-30	1.08885e-25
GSVIVT01012063001	AAO63775	glycine decarboxylase complex H-protein [Populus tremuloides]	4.26e-88	metabolism						6.00927	16.4596	1.45367	9.92059e-13	2.61368e-08
GSVIVT01012065001	XP_002528160	pentatricopeptide repeat-containing protein, putative [Ricinus communis]	0	other	0.877194	16.1063	4.19858	1.33249e-34	3.51058e-30	2.63564	10.0414	1.92973	1.18342e-11	3.11785e-07
GSVIVT01012071001	XP_002524149	glutathione transferase, putative [Ricinus communis]	0	metabolism						58.195	151.139	1.37691	1.89332e-91	4.98814e-87
GSVIVT01012113001	XP_002523653	2,4-dienoyl-CoA reductase, putative [Ricinus communis]	5.68e-166	metabolism	7.01755	18.9025	1.42954	2.27947e-13	6.00549e-09
GSVIVT01012114001	AEP68018	potassium trasporter 1 [Amaranthus sp. LHY-2011]	0	transport						58.4059	24.2236	-1.2697	7.17215e-33	1.88957e-28
GSVIVT01012140001	ACK75561	allantoate amidohydrolase [Glycine max]	0	metabolism						24.3534	8.38509	-1.53822	3.01803e-19	7.95131e-15
GSVIVT01012160001	XP_002273533	PREDICTED: mitochondral 37S ribosomal protein S27 [Vitis vinifera]	1.2e-44	translation						3.16277	11.4907	1.8612	1.50163e-12	3.95619e-08
GSVIVT01012198001	ADB24765	UDP-D-glucose dehydrogenase [Gossypium hirsutum]	0	metabolism	47.5878	98.9866	1.05664	8.45746e-39	2.2282e-34	103.528	284.368	1.45774	8.32968e-185	2.19454e-180
GSVIVT01012207001	NP_001238407	14-3-3 protein SGF14f [Glycine max]	1.94e-166	other						12.7565	33.6439	1.39911	1.22444e-22	3.22591e-18
GSVIVT01012225001	XP_002274025	PREDICTED: ninja-family protein AFP1 [Vitis vinifera]	0	other	18.9693	6.48726	-1.54799	9.36112e-15	2.46628e-10	21.6123	6.3147	-1.77507	1.03206e-20	2.71907e-16
GSVIVT01012227001	XP_002273995	PREDICTED: ras GTPase-activating protein-binding protein 1-like [Vitis vinifera]	0	signal transduction						7.90693	18.53	1.22867	2.07555e-11	5.46824e-07
GSVIVT01012236001	XP_002512062	6-phosphogluconolactonase, putative [Ricinus communis]	4.29e-158	metabolism						41.5377	12.5259	-1.72951	1.34631e-36	3.54698e-32
GSVIVT01012244001	XP_002514626	Alpha-1,4-glucan-protein synthase [UDP-forming], putative [Ricinus communis]	0	metabolism						15.7084	33.0228	1.07192	1.72336e-15	4.54037e-11
GSVIVT01012253001	NP_197241	universal stress protein (USP) family protein [Arabidopsis thaliana]	1.06e-51	stress related						15.603	3.41615	-2.19138	9.20468e-20	2.42506e-15
GSVIVT01012449001				unknown						6.00927	19.7723	1.71822	2.55127e-18	6.72158e-14
GSVIVT01012493001				unknown						16.5518	7.03934	-1.23348	1.74971e-10	4.6098e-06
GSVIVT01012628001	XP_003610659	Gibberellin 2-beta-dioxygenase [Medicago truncatula]	4.28e-163	hormome related	4.82457	25.5016	2.40212	1.32401e-32	3.48824e-28
GSVIVT01012629001	XP_002265115	PREDICTED: dnaJ homolog subfamily C member 25 [Vitis vinifera]	0	protein folding	6.35966	15.0996	1.24749	2.00894e-09	5.29275e-05
GSVIVT01012630001	XP_002265078	PREDICTED: tyrosyl-DNA phosphodiesterase 1-like [Vitis vinifera]	0	metabolism						13.5999	3.31263	-2.03755	4.02993e-16	1.06173e-11
GSVIVT01012635001	ACD03227	xyloglucan endotransglucosylase/hydrolase 3 [Malus x domestica]	0	metabolism						8.53949	21.8426	1.35493	7.97343e-15	2.10068e-10
GSVIVT01012636001	AFM35683	thiamin biosynthetic protein [Vitis pseudoreticulata]	0	other	5.59211	264.3	5.56264	0	0	58.933	403.105	2.77401	0	0
GSVIVT01012639001	XP_002518523	Pectinesterase precursor, putative [Ricinus communis]	0	metabolism	36.6228	11.4086	-1.68262	1.28023e-29	3.3729e-25
GSVIVT01012643001	XP_002266688	PREDICTED: homeobox-leucine zipper protein PROTODERMAL FACTOR 2 [Vitis vinifera]	0	transcription						10.3317	25.3623	1.29561	6.5449e-16	1.72432e-11
GSVIVT01012648001	NP_564785	glucose-6-phosphate/phosphate translocator 2 [Arabidopsis thaliana]	0	metabolism	2.41228	11.0731	2.19858	6.78104e-14	1.78653e-09	4.84958	116.356	4.58454	5.57827e-266	1.46965e-261
GSVIVT01012658001	NP_567273	cardiolipin synthase [Arabidopsis thaliana]	3.93e-99	metabolism						12.124	3.93375	-1.62389	2.80096e-11	7.37941e-07
GSVIVT01012660001	NP_567263	Chaperonin-like RbcX protein [Arabidopsis thaliana]	2e-70	protein folding	0.986843	20.6921	4.39012	3.08133e-45	8.11807e-41
GSVIVT01012682001	XP_002263115	PREDICTED: WRKY transcription factor 6-like [Vitis vinifera]	0	transcription	0.877194	26.0609	4.89285	3.79245e-60	9.99158e-56	4.74416	74.8447	3.97968	2.33765e-156	6.15878e-152
GSVIVT01012684001	AAB03108	aspartic protease [Brassica napus]	0	proteolysis						640.672	243.168	-1.39764	0	0
GSVIVT01012696001	NP_567761	dihydrolipoyllysine-residue succinyltransferase component of 2-oxoglutarate dehydrogenase complex 2 [Arabidopsis thaliana]	0	metabolism						47.3362	103.52	1.12889	3.50036e-47	9.22204e-43
GSVIVT01012704001	NP_001051239	Os03g0744700 [Oryza sativa Japonica Group]	1.69e-111	other						51.1315	17.0807	-1.58184	1.68078e-39	4.42818e-35
GSVIVT01012709001	XP_002272880	PREDICTED: L-ascorbate oxidase homolog [Vitis vinifera]	0	metabolism						6.64182	15.735	1.24432	3.74761e-10	9.87347e-06
GSVIVT01012719001	ADN34056	gaba(A) receptor-associated protein [Cucumis melo subsp. melo]	6.91e-73	signal transduction						11.0697	3.93375	-1.49264	1.63347e-09	4.30353e-05
GSVIVT01012723001	XP_002518476	starch synthase, putative [Ricinus communis]	0	metabolism	3.61843	14.6522	2.01769	3.61633e-16	9.52757e-12
GSVIVT01012725001	NP_001237796	MYB transcription factor MYB172 [Glycine max]	1.29e-21	transcription	75.1097	15.2115	-2.30384	3.5306e-87	9.30171e-83	14.3379	3.31263	-2.11379	1.3359e-17	3.51956e-13
GSVIVT01012733001				unknown	70.3948	28.0742	-1.32623	2.3896e-39	6.29565e-35	32.1549	9.83437	-1.70913	2.20326e-28	5.80471e-24
GSVIVT01012737001	XP_002274027	PREDICTED: protein TRANSPARENT TESTA 12 isoform 1 [Vitis vinifera]	0	transport	6.57895	17.4485	1.40717	2.94695e-12	7.76402e-08
GSVIVT01012767001	XP_003074178	DNAJ heat shock N-terminal domain-containing protein (ISS) [Ostreococcus tauri]	9.37e-06	protein folding						37.5316	76.294	1.02346	1.38585e-30	3.65115e-26
GSVIVT01012773001	NP_192673	chaperone DnaJ-domain containing protein [Arabidopsis thaliana]	8.35e-80	protein folding						60.409	24.6377	-1.2939	7.47517e-35	1.96941e-30
GSVIVT01012784001	XP_002522793	Heterogeneous nuclear ribonucleoprotein A1, putative [Ricinus communis]	2.51e-121	RNA processing						17.6061	75.8799	2.10764	1.07525e-83	2.83285e-79
GSVIVT01012794001				unknown	0.548246	63.4185	6.85394	5.99446e-164	1.5793e-159
GSVIVT01012796001	XP_002272034	PREDICTED: TMV resistance protein N-like [Vitis vinifera]	5.8e-106	stress related						72.6383	34.8861	-1.05808	8.73687e-31	2.30182e-26
GSVIVT01012798001	XP_002273385	PREDICTED: TMV resistance protein N-like [Vitis vinifera]	0	stress related						22.9828	10.2484	-1.16515	9.1125e-13	2.40078e-08
GSVIVT01012825001	AFI57907	sucrose phosphate synthase 1f [Prunus persica]	0	metabolism						41.9595	17.5983	-1.25356	7.92694e-24	2.08843e-19
GSVIVT01012854001	XP_002532322	aldose 1-epimerase, putative [Ricinus communis]	1.44e-10	metabolism						25.9347	71.2215	1.45743	4.09316e-48	1.07838e-43
GSVIVT01012857001	XP_002270172	PREDICTED: F-box/LRR-repeat protein 14 [Vitis vinifera]	0	other						30.6789	7.66045	-2.00174	3.87758e-33	1.02159e-28
GSVIVT01012858001	XP_002532312	heat shock protein 70 (HSP70)-interacting protein, putative [Ricinus communis]	0	protein folding						15.1813	5.59006	-1.44136	8.3227e-12	2.1927e-07
GSVIVT01012860001	NP_178939	ubiquitin-associated (UBA)/TS-N domain-containing protein [Arabidopsis thaliana]	0	ubiquitin						17.1844	8.38509	-1.0352	9.9398e-09	0.000261874
GSVIVT01012863001	NP_178167	Sterile alpha motif (SAM) domain-containing protein [Arabidopsis thaliana]	4.88e-28	other	5.37281	15.0996	1.49077	1.18272e-11	3.11599e-07	8.53949	24.2236	1.50419	1.46484e-18	3.85926e-14
GSVIVT01012872001	NP_566113	chlororespiratory reduction 6 [Arabidopsis thaliana]	4.11e-114	other						19.2929	5.90062	-1.70913	7.28945e-18	1.92048e-13
GSVIVT01012874001	CAD41908	OSJNBa0033G05.9 [Oryza sativa Japonica Group]	4.96e-10	other	11.8421	3.80287	-1.63877	1.29279e-10	3.40598e-06
GSVIVT01012875001	NP_197909	ubiquitin-like domain-containing protein [Arabidopsis thaliana]	1.72e-84	ubiquitin						9.59374	19.3582	1.01278	2.68111e-09	7.06365e-05
GSVIVT01012876001	XP_002529840	60S ribosomal protein L14, putative [Ricinus communis]	1.44e-83	translation	36.0746	17.8959	-1.01136	1.1433e-14	3.01213e-10	25.1968	96.2733	1.9339	1.31123e-94	3.45457e-90
GSVIVT01012877001	NP_001146950	40S ribosomal protein S11 [Zea mays]	3.41e-98	translation						46.7036	101.863	1.12503	3.16336e-46	8.33419e-42
GSVIVT01012879001	XP_002532504	protein phosphatase 2c, putative [Ricinus communis]	0	signal transduction	12.2807	42.6146	1.79495	3.05596e-37	8.05123e-33	5.69299	55.0724	3.27407	1.52559e-98	4.01932e-94
GSVIVT01012882001				unknown						12.8619	57.4534	2.15928	7.79087e-66	2.05258e-61
GSVIVT01012900001	NP_566359	D111/G-patch domain-containing protein [Arabidopsis thaliana]	4.82e-110	other	9.97808	28.5216	1.51522	1.25623e-20	3.30965e-16
GSVIVT01012906001	AAC39466	polyubiquitin [Arabidopsis thaliana]	8.36e-39	ubiquitin						15.603	43.1677	1.46813	2.30134e-30	6.06311e-26
GSVIVT01012919001	XP_003620164	GEM-like protein [Medicago truncatula]	7.23e-47	other	27.522	7.0465	-1.9656	1.23795e-27	3.26151e-23
GSVIVT01012985001	BAH03477	secretory carrier-associated membrane protein 2 [Nicotiana tabacum]	1.17e-142	transport						14.865	42.029	1.49946	1.73772e-30	4.5782e-26
GSVIVT01013023001	XP_003612704	Pentatricopeptide repeat-containing protein [Medicago truncatula]	0	other	36.7325	5.81616	-2.65892	3.25555e-51	8.57708e-47
GSVIVT01013027001	XP_002520207	Vacuolar protein sorting protein, putative [Ricinus communis]	5.25e-116	transport						5.90384	21.0145	1.83166	6.44764e-21	1.69869e-16
GSVIVT01013054001	NP_001053731	Os04g0595100 [Oryza sativa Japonica Group]	4.49e-125	other	11.5132	34.2259	1.5718	1.55395e-25	4.09403e-21
GSVIVT01013064001	CAJ42302	defender against apoptotic death 1 [Plantago major]	1.08e-72	other						10.4372	32.8157	1.65266	1.32917e-27	3.50183e-23
GSVIVT01013073001	XP_002518976	homeobox protein, putative [Ricinus communis]	0	transcription						6.5364	14.6998	1.16923	6.19715e-09	0.00016327
GSVIVT01013084001				unknown	0.219298	18.9025	6.42954	4.62914e-49	1.21959e-44
GSVIVT01013085001	ABO32773	MYB transcription factor MYB34 [Medicago truncatula]	7.76e-115	transcription	16.2281	7.38205	-1.1364	6.64484e-09	0.000175065
GSVIVT01013092001	NP_001047817	Os02g0697200 [Oryza sativa Japonica Group]	1.37e-37	other						10.648	32.2981	1.60087	4.28607e-26	1.12921e-21
GSVIVT01013096001	NP_001066772	Os12g0481200 [Oryza sativa Japonica Group]	1.06e-30	other	35.0878	16.6655	-1.0741	1.48646e-15	3.91621e-11
GSVIVT01013108001	XP_002303438	shikimate kinase-like protein [Populus trichocarpa]	9.05e-167	signal transduction						5.79842	13.7681	1.2476	3.64412e-09	9.6008e-05
GSVIVT01013111001	XP_003082768	heat shock protein HslU (ISS) [Ostreococcus tauri]	1.85e-31	protein folding						8.85576	18.7371	1.08121	8.00756e-10	2.10967e-05
GSVIVT01013122001	XP_002527658	trehalose-6-phosphate synthase, putative [Ricinus communis]	6.01e-148	metabolism						14.1271	31.1594	1.14121	4.78646e-16	1.26104e-11
GSVIVT01013130001	NP_199496	RNA recognition motif-containing protein [Arabidopsis thaliana]	4.59e-102	other	14.1448	38.4761	1.4437	2.2914e-25	6.03692e-21	19.6092	48.3437	1.3018	1.58699e-28	4.18108e-24
GSVIVT01013133001	NP_567545	tetratricopeptide repeat domain-containing protein [Arabidopsis thaliana]	5.34e-48	other						10.3317	0.931677	-3.47111	4.83919e-21	1.27493e-16
GSVIVT01013144001	XP_002278824	PREDICTED: transcription factor bHLH71 [Vitis vinifera]	2.32e-105	transcription	9.75878	21.6988	1.15284	1.93567e-11	5.09972e-07
GSVIVT01013145001	XP_002277896	PREDICTED: E3 ubiquitin-protein ligase Os04g0590900-like [Vitis vinifera]	2.72e-151	ubiquitin						13.8108	4.96894	-1.47478	3.19423e-11	8.41551e-07
GSVIVT01013160001	NP_181066	VQ motif-containing protein [Arabidopsis thaliana]	2.09e-24	other	14.3641	30.5348	1.08799	4.32654e-14	1.13987e-09
GSVIVT01013164001	XP_003610802	Bromodomain adjacent to zinc finger domain protein 2B [Medicago truncatula]	1.42e-105	other						60.8307	22.9814	-1.40433	1.97418e-39	5.20117e-35
GSVIVT01013178001	XP_002519843	protein phosphatase 2c, putative [Ricinus communis]	0	signal transduction						2.8465	11.6977	2.03897	4.29123e-14	1.13057e-09
GSVIVT01013184001	NP_193531	aluminum-activated, malate transporter 12 [Arabidopsis thaliana]	0	transport						30.7843	8.69565	-1.82383	1.28651e-29	3.38944e-25
GSVIVT01013185001	XP_002277269	PREDICTED: putative E3 ubiquitin-protein ligase RF298-like [Vitis vinifera]	9.69e-78	ubiquitin						31.206	14.8033	-1.0759	7.3074e-15	1.92521e-10
GSVIVT01013200001	XP_002519830	DNA binding protein, putative [Ricinus communis]	4.33e-121	other						20.6634	42.5466	1.04196	1.49362e-18	3.9351e-14
GSVIVT01013218001	XP_002281722	PREDICTED: dynamin-related protein 1E isoform 1 [Vitis vinifera]	0	cytoskeleton	41.9957	16.7774	-1.32372	2.50661e-24	6.60392e-20
GSVIVT01013231001	XP_002282053	PREDICTED: vacuolar protein sorting-associated protein 55 homolog [Vitis vinifera]	1.02e-94	transport						15.3922	36.9565	1.26363	1.93787e-21	5.10552e-17
GSVIVT01013249001	XP_002865150	glycine-rich protein [Arabidopsis lyrata subsp. lyrata]	0	other						16.0247	7.66045	-1.0648	1.46584e-08	0.000386189
GSVIVT01013251001	XP_002279355	PREDICTED: S-norcoclaurine synthase 1 [Vitis vinifera]	0	metabolism	8.77194	44.7397	2.35059	2.69955e-54	7.11223e-50	9.06662	19.4617	1.102	2.3016e-10	6.06381e-06
GSVIVT01013255001	XP_002527641	Flavonol synthase/flavanone 3-hydroxylase, putative [Ricinus communis]	1.39e-148	metabolism	0.219298	11.5205	5.71516	2.47956e-29	6.53265e-25
GSVIVT01013267001				unknown	16.2281	60.7341	1.90401	2.66059e-56	7.00959e-52	17.817	42.029	1.23813	2.12926e-23	5.60976e-19
GSVIVT01013270001	XP_002519289	vacuolar protein sorting-associated protein, putative [Ricinus communis]	3.99e-172	transport	6.9079	21.6988	1.65129	4.90302e-18	1.29175e-13
GSVIVT01013272001	XP_002517513	Beta-amylase, putative [Ricinus communis]	0	metabolism	8.66229	280.742	5.01835	0	0	105.004	517.805	2.30196	0	0
GSVIVT01013275001	ABU49132	ser/thr protein kinase [Malus x domestica]	0	signal transduction	13.8158	49.5492	1.84254	1.98465e-44	5.22875e-40
GSVIVT01013280001	XP_003611403	Casein kinase II subunit beta-4 [Medicago truncatula]	2.22e-145	signal transduction						42.592	88.4058	1.05356	1.24825e-36	3.28863e-32
GSVIVT01013304001	AEC10965	50S ribosomal protein L29 [Camellia sinensis]	9.76e-36	translation						9.59374	19.6687	1.03574	1.11983e-09	2.9503e-05
GSVIVT01013362001	NP_199046	pentatricopeptide repeat-containing protein [Arabidopsis thaliana]	0	other						8.11778	16.8737	1.05562	8.50459e-09	0.000224062
GSVIVT01013363001	XP_002270499	PREDICTED: pre-rRNA-processing protein TSR1 homolog [Vitis vinifera]	0	RNA processing						30.2572	65.735	1.11938	1.85669e-30	4.89163e-26
GSVIVT01013364001	XP_002510673	small nuclear ribonucleoprotein, putative [Ricinus communis]	7.48e-63	RNA processing						22.4557	55.383	1.30236	2.29282e-32	6.04065e-28
GSVIVT01013365001	XP_002270675	PREDICTED: BTB/POZ domain-containing protein At2g30600 [Vitis vinifera]	0	other	0.657895	13.8693	4.39789	6.80861e-31	1.7938e-26
GSVIVT01013367001	AET97564	catalase [Ziziphus jujuba]	0	metabolism						2853.56	1048.14	-1.44494	0	0
GSVIVT01013385001	ADG58089	transcription factor [Lycoris longituba]	5.62e-36	transcription						245.853	534.161	1.11948	1.30752e-229	3.44478e-225
GSVIVT01013386001	NP_177795	12-oxophytodienoate reductase 2 [Arabidopsis thaliana]	2.01e-170	metabolism						11.7023	3.93375	-1.57281	1.46434e-10	3.85796e-06
GSVIVT01013397001	XP_002273276	PREDICTED: F-box/kelch-repeat protein At5g42350-like [Vitis vinifera]	0	other	13.0483	48.0952	1.88203	2.2082e-44	5.81773e-40
GSVIVT01013398001	XP_002273352	PREDICTED: protein canopy homolog 1 [Vitis vinifera]	1.1e-124	other						12.0185	24.3271	1.0173	3.34625e-11	8.81602e-07
GSVIVT01013400001	XP_002510703	glutamate receptor 3 plant, putative [Ricinus communis]	0	signal transduction						27.727	12.3188	-1.17042	4.761e-15	1.25433e-10
GSVIVT01013401001	XP_002272900	PREDICTED: glucan endo-1,3-beta-glucosidase 13 [Vitis vinifera]	0	metabolism						4.42788	13.8716	1.64745	8.40066e-13	2.21324e-08
GSVIVT01013413001				unknown						34.0525	16.7702	-1.02186	6.3658e-15	1.67713e-10
GSVIVT01013414001	AAX47312	hexose transporter 6 [Vitis vinifera]	0	transport	9.21054	22.0343	1.25839	5.92846e-13	1.56191e-08
GSVIVT01013427001	XP_002273332	PREDICTED: psbP domain-containing protein 3, chloroplastic [Vitis vinifera]	7.26e-178	Photosystem	34.4299	72.5901	1.07611	6.80869e-30	1.79382e-25
GSVIVT01013434001	XP_002510730	cinnamoyl-CoA reductase, putative [Ricinus communis]	3.54e-170	metabolism						13.0728	31.5735	1.27215	8.29622e-19	2.18572e-14
GSVIVT01013440001	AEN02468	cyclin-dependent kinase [Camellia sinensis]	0	cell cycle	19.9562	8.83609	-1.17535	6.31907e-11	1.66482e-06
GSVIVT01013442001	XP_002510738	phosphofructokinase, putative [Ricinus communis]	0	metabolism						58.0896	185.507	1.67512	3.67216e-148	9.67466e-144
GSVIVT01013447001	XP_002276622	PREDICTED: calvin cycle protein CP12-like isoform 1 [Vitis vinifera]	1.14e-54	metabolism	90.6799	38.8117	-1.22429	1.84134e-44	4.85119e-40	51.0261	21.5321	-1.24475	3.36215e-28	8.85792e-24
GSVIVT01013452001	XP_002273784	PREDICTED: squamosa promoter-binding-like protein 14-like [Vitis vinifera]	0	other	36.8421	101.447	1.4613	2.93156e-64	7.72349e-60
GSVIVT01013455001	NP_001117322	PLATZ transcription factor domain-containing protein [Arabidopsis thaliana]	6.99e-101	transcription						10.5426	1.55279	-2.76329	1.31017e-17	3.45178e-13
GSVIVT01013456001	NP_001152604	TMV response-related protein [Zea mays]	5.36e-13	stress related						4.74416	14.2857	1.59035	1.37105e-12	3.61216e-08
GSVIVT01013458001	XP_003602481	Plant-specific domain TIGR01570 family protein [Medicago truncatula]	4.78e-52	other	15.2412	57.155	1.9069	3.22159e-53	8.48759e-49	18.7658	53.2091	1.50357	3.84257e-38	1.01236e-33
GSVIVT01013462001	NP_001149298	alkaline phosphatase D precursor [Zea mays]	0	other	7.01755	15.6589	1.15794	7.09527e-09	0.000186932
GSVIVT01013464001				unknown	27.9606	10.0664	-1.47384	1.73494e-19	4.57088e-15
GSVIVT01013469001				unknown						12.124	25.9834	1.09973	4.34565e-13	1.14491e-08
GSVIVT01013472001	XP_003636025	Photosystem II CP47 chlorophyll apoprotein [Medicago truncatula]	4.67e-146	Photosystem						2.74107	11.9048	2.11873	6.40325e-15	1.687e-10
GSVIVT01013487001	EFN51564	expressed protein [Chlorella variabilis]	2.91e-25	other						40.5889	19.0476	-1.09148	4.84615e-19	1.27677e-14
GSVIVT01013540001	NP_850386	clathrin interactor EPSIN 2 [Arabidopsis thaliana]	9.21e-168	other	22.4781	54.2469	1.27102	4.00802e-29	1.05595e-24	37.2153	84.5755	1.18434	6.91151e-42	1.82091e-37
GSVIVT01013545001	XP_002531025	Vesicle transport protein GOT1B, putative [Ricinus communis]	2.65e-43	transport						2.42479	11.8012	2.28301	4.94422e-16	1.3026e-11
GSVIVT01013553001	NP_563749	transcription factor bHLH128 [Arabidopsis thaliana]	2.35e-87	transcription	15.7895	55.0298	1.80125	1.14368e-47	3.01313e-43
GSVIVT01013557001	NP_567080	pentatricopeptide repeat-containing protein-like protein [Arabidopsis thaliana]	1.94e-156	other						4.1116	12.2153	1.57092	6.79943e-11	1.79138e-06
GSVIVT01013580001	XP_002878266	UDP-galactose transporter 6 [Arabidopsis lyrata subsp. lyrata]	0	transport						9.91002	21.6356	1.12645	1.31867e-11	3.47416e-07
GSVIVT01013601001				unknown						21.8231	51.7598	1.24597	1.51875e-28	4.0013e-24
GSVIVT01013602001	AAG01322	maturase K [Vitis aestivalis]	2.46e-45	metabolism	3.83772	70.9124	4.20772	1.57972e-146	4.16192e-142	13.9162	40.7867	1.55133	4.80896e-31	1.26697e-26
GSVIVT01013607001				unknown						5.90384	14.5963	1.30587	3.93942e-10	1.03788e-05
GSVIVT01013615001	XP_002534143	protein binding protein, putative [Ricinus communis]	4.01e-171	other	3.72807	15.6589	2.07048	1.17949e-17	3.10747e-13	5.58757	15.5279	1.47458	2.46411e-12	6.49195e-08
GSVIVT01013694001	XP_002263871	PREDICTED: putative laccase-9 [Vitis vinifera]	0	metabolism						3.37362	21.6356	2.68104	5.15857e-33	1.35908e-28
GSVIVT01013755001	AAS02080	protein disulfide isomerase [Quercus suber]	0	metabolism						122.716	33.0228	-1.89379	4.15085e-117	1.09358e-112
GSVIVT01013763001	ADM92588	galactinol synthase [Coffea arabica]	1.3e-151	metabolism						856.795	400.31	-1.09783	0	0
GSVIVT01013765001	BAF34209	ADP ribosylation factor [Nicotiana tabacum]	2.8e-116	signal transduction						52.0803	129.4	1.31302	2.55356e-73	6.7276e-69
GSVIVT01013771001	XP_002525361	polygalacturonase, putative [Ricinus communis]	0	metabolism	264.803	18.3433	-3.8516	0	0	134.84	17.9089	-2.9125	1.01525e-213	2.67479e-209
GSVIVT01013773001	XP_002525358	pyroglutamyl-peptidase I, putative [Ricinus communis]	4.74e-129	proteolysis						67.0508	30.3313	-1.14445	4.05177e-32	1.06748e-27
GSVIVT01013785001	XP_002525398	ATP-citrate synthase, putative [Ricinus communis]	0	metabolism						159.087	437.163	1.45835	7.75084e-283	2.04204e-278
GSVIVT01013787001	BAD18102	leucine-rich repeat receptor-like kinase [Ipomoea batatas]	0	signal transduction						83.0755	34.472	-1.269	1.01113e-45	2.66391e-41
GSVIVT01013788001	NP_001053267	Os04g0508000 [Oryza sativa Japonica Group]	0	other	8.44299	21.2514	1.33173	1.66588e-13	4.38892e-09
GSVIVT01013802001	XP_002527899	nitrate transporter, putative [Ricinus communis]	2.11e-88	transport						6.32555	15.2174	1.26646	4.2595e-10	1.12221e-05
GSVIVT01013806001	XP_002527902	alpha-glucan water dikinase, chloroplast precursor, putative [Ricinus communis]	0	metabolism						141.06	45.2381	-1.6407	2.21452e-110	5.83436e-106
GSVIVT01013852001	NP_851031	chaperone protein dnaJ-like protein [Arabidopsis thaliana]	6.09e-95	protein folding						16.2356	6.72878	-1.27074	1.05399e-10	2.77684e-06
GSVIVT01013859001	NP_196231	chaperone protein dnaJ-like protein [Arabidopsis thaliana]	6.27e-104	protein folding						30.7843	13.4576	-1.19378	6.48447e-17	1.7084e-12
GSVIVT01013898001	XP_002281679	PREDICTED: polycomb group protein EMBRYONIC FLOWER 2-like [Vitis vinifera]	0	other	3.39913	23.712	2.80238	8.66117e-36	2.28187e-31
GSVIVT01013913001	XP_002281813	PREDICTED: ethylene-responsive transcription factor 5 [Vitis vinifera]	2.54e-167	transcription	0.328948	34.0022	6.69162	4.58214e-88	1.20721e-83	6.74725	20.3934	1.59573	3.50343e-17	9.23015e-13
GSVIVT01013931001	XP_003634025	PREDICTED: ethylene-responsive transcription factor 5-like [Vitis vinifera]	4.07e-92	transcription	1.42544	18.0077	3.65914	6.53477e-35	1.72165e-30	1.37053	11.9048	3.11873	7.77501e-22	2.0484e-17
GSVIVT01013934001	XP_003634025	PREDICTED: ethylene-responsive transcription factor 5-like [Vitis vinifera]	9.11e-96	transcription						5.48214	17.0807	1.63956	3.24826e-15	8.55785e-11
GSVIVT01013935001	XP_002282181	PREDICTED: ethylene-responsive transcription factor 5 [Vitis vinifera]	4.66e-103	transcription	0.548246	71.5835	7.02866	5.59474e-186	1.47399e-181	8.43406	57.4534	2.76809	3.31949e-87	8.74552e-83
GSVIVT01014025001	AAT09978	putative hexose transporter [Vitis vinifera]	2.4e-108	transport						16.1301	6.93582	-1.21762	4.14953e-10	1.09323e-05
GSVIVT01014047001	NP_200953	2-phosphoglycerate kinase-related protein [Arabidopsis thaliana]	0	metabolism						9.38289	25.1553	1.42276	7.42202e-18	1.9554e-13
GSVIVT01014066001	XP_002528488	solanesyl diphosphate synthase, putative [Ricinus communis]	0	metabolism	53.1799	111.737	1.07116	2.12254e-44	5.59205e-40
GSVIVT01014074001	BAJ15879	chlorophyll a/b binding protein-like protein [Torenia fournieri]	3.57e-37	other						266.833	824.12	1.62692	0	0
GSVIVT01014081001	XP_003638417	Mitogen-activated protein kinase [Medicago truncatula]	0	signal transduction	60.3071	123.817	1.03781	1.32765e-46	3.49783e-42
GSVIVT01014097001	ADL36666	COL domain class transcription factor [Malus x domestica]	2.25e-116	transcription	2.63158	12.5271	2.25105	7.17578e-16	1.89053e-11
GSVIVT01014150001	XP_003596262	Receptor-like serine/threonine kinase [Medicago truncatula]	0	signal transduction	10.7456	22.5935	1.07216	8.8148e-11	2.32235e-06
GSVIVT01014171001	XP_002316850	Sec61 transport protein [Populus trichocarpa]	0	transport	25	60.846	1.28323	7.79521e-33	2.05373e-28	16.4464	47.5155	1.53063	3.77812e-35	9.95385e-31
GSVIVT01014192001	ACF06517	ethylene-responsive transcriptional coactivator [Elaeis guineensis]	9.08e-84	transcription						37.9533	18.8406	-1.01038	4.04494e-16	1.06568e-11
GSVIVT01014240001	BAD19956	putative drought-induced protein RDI [Oryza sativa Japonica Group]	0	stress related	4.27632	16.5537	1.95271	2.37559e-17	6.25873e-13
GSVIVT01014247001	NP_565777	Apoptosis inhibitory protein 5 (API5) [Arabidopsis thaliana]	0	other	13.2676	28.4097	1.09848	1.9768e-13	5.20809e-09
GSVIVT01014248001	AAF73132	homogentisate 1,2-dioxygenase [Solanum lycopersicum]	0	metabolism						13.9162	5.38302	-1.37028	2.38775e-10	6.29077e-06
GSVIVT01014274001	NP_188130	AAA-type ATPase family protein [Arabidopsis thaliana]	0	other						11.4914	28.9855	1.33478	1.33252e-18	3.51067e-14
GSVIVT01014282001	XP_002285172	PREDICTED: protein DEHYDRATION-INDUCED 19-like [Vitis vinifera]	8e-79	stress related						37.2153	16.7702	-1.15	5.63932e-19	1.48573e-14
GSVIVT01014291001	XP_002285146	PREDICTED: ethylene-responsive transcription factor 4 [Vitis vinifera]	1.4e-107	transcription						10.3317	22.0497	1.09368	2.37249e-11	6.25057e-07
GSVIVT01014301001	XP_002533085	protein phosphatase 2c, putative [Ricinus communis]	1.79e-169	signal transduction						38.1641	12.1118	-1.6558	6.31009e-32	1.66246e-27
GSVIVT01014311001	XP_002282539	PREDICTED: early nodulin-like protein 2-like [Vitis vinifera]	4.88e-37	other	23.5746	4.58582	-2.36198	1.34033e-29	3.53124e-25	27.5161	8.28157	-1.7323	5.08495e-25	1.33968e-20
GSVIVT01014315001	NP_974931	Enolase-phosphatase E1 [Arabidopsis thaliana]	0	metabolism						119.658	54.8654	-1.12495	5.53407e-54	1.45801e-49
GSVIVT01014329001				unknown	44.7369	92.6112	1.04972	4.27366e-36	1.12594e-31	3.16277	34.7826	3.4591	4.71971e-66	1.24346e-61
GSVIVT01014335001	XP_003596750	Serine/threonine protein kinase cdk9 [Medicago truncatula]	0	signal transduction						15.8139	35.5072	1.16692	1.54271e-18	4.06443e-14
GSVIVT01014336001				unknown						2.53022	10.352	2.03257	1.20586e-12	3.17697e-08
GSVIVT01014339001	XP_002531715	Cytochrome c oxidase copper chaperone, putative [Ricinus communis]	3.41e-32	metabolism						10.7534	21.5321	1.00169	5.76291e-10	1.5183e-05
GSVIVT01014344001	NP_001056289	Os05g0557500 [Oryza sativa Japonica Group]	1.71e-106	other						168.681	66.8737	-1.33479	1.97145e-97	5.19398e-93
GSVIVT01014349001	AEL98705	Nucleotidyltransferase family protein, partial [Silene latifolia]	0	metabolism	10.0877	24.9424	1.306	4.24533e-15	1.11848e-10
GSVIVT01014350001	XP_002511059	respiratory burst oxidase, putative [Ricinus communis]	0	metabolism						74.536	27.5362	-1.43661	2.29826e-49	6.05498e-45
GSVIVT01014359001	XP_003601885	Endoglucanase [Medicago truncatula]	1.34e-134	metabolism						76.4337	24.7412	-1.62729	3.16699e-60	8.34376e-56
GSVIVT01014361001	XP_002282248	PREDICTED: E3 ubiquitin-protein ligase RMA1H1-like [Vitis vinifera]	8.24e-124	ubiquitin	16.6667	2.68438	-2.63431	4.53311e-24	1.19429e-19	12.4402	3.00207	-2.05098	5.11041e-15	1.34639e-10
GSVIVT01014371001	XP_002528571	leucine-rich repeat-containing protein, putative [Ricinus communis]	0	other						13.0728	29.2961	1.16414	1.24805e-15	3.2881e-11
GSVIVT01014382001	NP_194476	cystathionine beta-synthase domain-containing protein [Arabidopsis thaliana]	4.19e-110	metabolism	3.72807	11.856	1.66912	7.00057e-11	1.84437e-06	2.42479	46.5838	4.2639	7.3159e-103	1.92745e-98
GSVIVT01014403001	ADL36797	NAC domain class transcription factor [Malus x domestica]	6.93e-145	transcription	10.0877	39.7065	1.97677	2.26642e-39	5.9711e-35
GSVIVT01014410001	NP_566517	methyltransferase [Arabidopsis thaliana]	7.09e-66	metabolism						3.58448	10.559	1.55864	1.35565e-09	3.57158e-05
GSVIVT01014421001	XP_003606006	Maturase K [Medicago truncatula]	2.54e-114	metabolism						32.3657	5.48654	-2.5605	2.59891e-46	6.84708e-42
GSVIVT01014424001				unknown	113.816	34.5614	-1.71947	6.19716e-90	1.6327e-85	69.3701	22.9814	-1.59385	2.49861e-53	6.58283e-49
GSVIVT01014426001				unknown						19.1875	2.07039	-3.21219	3.46758e-35	9.1357e-31
GSVIVT01014427001	XP_002531044	Stromal membrane-associated protein, putative [Ricinus communis]	0	signal transduction						8.01236	19.3582	1.27264	2.31903e-12	6.10972e-08
GSVIVT01014428001	AAC33277	cotton fiber expressed protein 2 [Gossypium hirsutum]	1.27e-21	other	17.1053	7.38205	-1.21235	4.99156e-10	1.31508e-05
GSVIVT01014430001	XP_002284546	PREDICTED: cytochrome c-type biogenesis ccda-like chloroplastic protein 2 [Vitis vinifera]	0	metabolism	13.0483	26.8438	1.04073	6.19716e-12	1.6327e-07
GSVIVT01014443001	XP_002281713	PREDICTED: dynein light chain LC6, flagellar outer arm [Vitis vinifera]	1.87e-63	cytoskeleton	260.965	41.0487	-2.66845	0	0	55.6648	9.21325	-2.59498	2.68018e-79	7.06121e-75
GSVIVT01014471001	ADL36672	COL domain class transcription factor [Malus x domestica]	1.22e-35	transcription	3.83772	19.9092	2.37511	1.43534e-25	3.78156e-21	6.64182	38.6128	2.53943	4.08368e-54	1.07589e-49
GSVIVT01014539001	XP_002283303	PREDICTED: calcium-binding protein PBP1 [Vitis vinifera]	7.69e-54	signal transduction	40.6799	103.125	1.34201	1.08082e-57	2.84752e-53
GSVIVT01014540001	ABN12321	benzoquinone reductase [Gossypium hirsutum]	4.35e-126	metabolism						26.6727	54.2443	1.02411	1.89285e-22	4.98691e-18
GSVIVT01014552001	XP_002515688	60S ribosomal protein L8, putative [Ricinus communis]	4.57e-69	translation						24.2479	68.6335	1.50105	2.03533e-48	5.36228e-44
GSVIVT01014553001	XP_002864345	RNA recognition motif-containing protein [Arabidopsis lyrata subsp. lyrata]	8.65e-39	RNA processing						15.4976	41.3043	1.41425	1.07055e-27	2.82048e-23
GSVIVT01014565001	XP_003634696	PREDICTED: (-)-germacrene D synthase [Vitis vinifera]	0	metabolism	30.0439	112.632	1.90648	1.27271e-102	3.35307e-98
GSVIVT01014570001	BAI94488	GRAS family transcription factor [Dianthus caryophyllus]	6.17e-137	transcription	8.55264	22.5935	1.40147	3.4603e-15	9.11652e-11
GSVIVT01014576001	ACB30362	transcription factor [Capsicum annuum]	0	transcription						12.124	27.9503	1.205	1.01569e-15	2.67594e-11
GSVIVT01014580001	AEL98843	histone H2A, partial [Silene latifolia]	1.11e-50	histone related	125.439	62.0763	-1.01487	1.77339e-45	4.67217e-41
GSVIVT01014582001	ABU63401	heat shock protein [Corchorus olitorius]	4.52e-88	protein folding	16.4474	3.57918	-2.20016	1.16031e-19	3.05696e-15	26.989	6.3147	-2.09559	4.62842e-31	1.2194e-26
GSVIVT01014602001	XP_003596622	Autophagy-related protein [Medicago truncatula]	0	other						24.0371	10.9731	-1.13129	9.37769e-13	2.47065e-08
GSVIVT01014606001				unknown	13.8158	5.81616	-1.24818	8.87918e-09	0.000233931
GSVIVT01014639001	CAC88763	serine acetyltransferase 4 [Nicotiana tabacum]	3.65e-32	other						14.1271	30.6418	1.11704	2.29799e-15	6.05429e-11
GSVIVT01014653001	XP_002522767	zinc transporter, putative [Ricinus communis]	6.79e-22	transport						16.0247	5.59006	-1.51936	3.6138e-13	9.52091e-09
GSVIVT01014681001	XP_002864407	beta-amylase 6 [Arabidopsis lyrata subsp. lyrata]	0	metabolism	78.9475	34.4496	-1.19641	1.02182e-37	2.6921e-33
GSVIVT01014682001	XP_002522747	Pectate lyase precursor, putative [Ricinus communis]	0	metabolism						83.0755	9.21325	-3.17264	4.05241e-144	1.06765e-139
GSVIVT01014683001	XP_003544648	PREDICTED: tic20 family protein-like [Glycine max]	7.91e-90	other	14.2544	53.1284	1.89808	2.4832e-49	6.54223e-45
GSVIVT01014705001	AAZ32787	cellulose synthase-like protein CslE [Nicotiana tabacum]	0	metabolism	6.79825	15.2115	1.16193	1.0271e-08	0.000270599
GSVIVT01014713001	XP_002522786	DNA-directed RNA polymerase I/III subunits, putative [Ricinus communis]	0	transcription						11.4914	25.1553	1.13031	3.31489e-13	8.73341e-09
GSVIVT01014717001	XP_002266863	PREDICTED: putative ribosomal RNA methyltransferase NOP2-like [Vitis vinifera]	0	translation						4.1116	10.6625	1.37478	2.1135e-08	0.000556822
GSVIVT01014718001	XP_002266863	PREDICTED: putative ribosomal RNA methyltransferase NOP2-like [Vitis vinifera]	2.9e-128	translation						10.5426	31.2629	1.56823	1.18412e-24	3.11967e-20
GSVIVT01014728001	XP_002271498	PREDICTED: UPF0172 protein At5g55940 [Vitis vinifera]	5.13e-136	other						29.8355	73.913	1.3088	1.0187e-42	2.68388e-38
GSVIVT01014737001	XP_002267586	PREDICTED: E3 ubiquitin-protein ligase At4g11680 [Vitis vinifera]	0	ubiquitin						5.90384	16.6667	1.49724	2.44773e-13	6.4488e-09
GSVIVT01014758001	XP_002532936	ubiquitin-conjugating enzyme E2, putative [Ricinus communis]	1.05e-103	ubiquitin						53.3454	26.6045	-1.00369	1.61061e-21	4.24332e-17
GSVIVT01014761001	AFJ15127	putative calcium-binding protein CML21 [Camellia sinensis]	1.82e-132	signal transduction						36.161	78.6749	1.12147	4.38252e-36	1.15462e-31
GSVIVT01014776001	XP_002520764	small nuclear ribonucleoprotein sm d1, putative [Ricinus communis]	1.7e-56	RNA processing						8.01236	16.8737	1.07448	5.50735e-09	0.000145097
GSVIVT01014777001	XP_002530625	cytochrome C oxidase assembly protein cox15, putative [Ricinus communis]	0	metabolism						3.16277	28.6749	3.18053	6.40108e-51	1.68643e-46
GSVIVT01014782001	XP_002530622	chaperone protein DNAj, putative [Ricinus communis]	4.21e-39	protein folding	0.877194	17.8959	4.35059	3.9302e-39	1.03545e-34
GSVIVT01014791001	XP_002269911	PREDICTED: UPF0481 protein At3g47200-like [Vitis vinifera]	0	other						2.8465	10.1449	1.8335	4.0617e-11	1.0701e-06
GSVIVT01014838001	XP_002519634	uridine cytidine kinase I, putative [Ricinus communis]	0	signal transduction	13.7062	40.6013	1.5667	9.30953e-30	2.45269e-25
GSVIVT01014840001	XP_002300588	actin related protein [Populus trichocarpa]	0	cytoskeleton						12.2294	4.96894	-1.29934	8.83107e-09	0.000232663
GSVIVT01014841001	XP_003598295	WD-repeat protein-like protein [Medicago truncatula]	0	other						29.3084	11.6977	-1.32509	1.19768e-18	3.1554e-14
GSVIVT01014997001				unknown	16.6667	42.3909	1.34679	3.38384e-25	8.91505e-21
GSVIVT01014999001	AFB77929	pectin methylesterase [Gossypium hirsutum]	0	metabolism						35.4231	112.112	1.66218	1.49313e-89	3.93381e-85
GSVIVT01015006001	NP_001105867	bHLH transcription factor PTF1 [Zea mays]	2.4e-64	transcription						22.9828	10.6625	-1.10801	5.79972e-12	1.528e-07
GSVIVT01015018001	AEN71063	sucrose synthase Sus1 [Gossypium mustelinum]	0	metabolism	135.526	340.693	1.3299	2.86461e-182	7.54711e-178	189.661	705.279	1.89477	0	0
GSVIVT01015020001	NP_178413	alpha/beta-hydrolases-like protein [Arabidopsis thaliana]	0	metabolism						15.8139	6.21118	-1.34825	2.92301e-11	7.70096e-07
GSVIVT01015026001				unknown						7.27438	28.1573	1.95262	1.43822e-29	3.78913e-25
GSVIVT01015033001	ABA99680	expressed protein [Oryza sativa Japonica Group]	2.32e-83	other						5.58757	15.3209	1.45521	5.27549e-12	1.38988e-07
GSVIVT01015035001	XP_002516230	Auxin response factor, putative [Ricinus communis]	0	hormome related	15.4605	45.1871	1.54732	2.54037e-32	6.69287e-28	19.9255	63.4575	1.67118	4.34959e-52	1.14594e-47
GSVIVT01015036001	XP_002276749	PREDICTED: 20 kDa chaperonin, chloroplastic [Vitis vinifera]	4.87e-178	protein folding						179.856	450.621	1.32507	2.25392e-252	5.93817e-248
GSVIVT01015039001	XP_003590616	Senescence-associated protein SAG102 [Medicago truncatula]	4.3e-13	other						103.317	42.9606	-1.26599	4.49133e-56	1.18329e-51
GSVIVT01015042001	XP_002277157	PREDICTED: protein TIFY 10A [Vitis vinifera]	1.09e-158	other	6.6886	30.7585	2.20121	3.20905e-35	8.45456e-31	9.38289	46.0662	2.29561	3.17902e-57	8.37545e-53
GSVIVT01015051001	ADX97330	small nuclear ribonucleoprotein [Mangifera indica]	3.57e-50	RNA processing						8.43406	17.7019	1.0696	2.83936e-09	7.48059e-05
GSVIVT01015054001	NP_568398	protein trichome birefringence-like 16 [Arabidopsis thaliana]	0	other	7.5658	27.1794	1.84495	2.25509e-25	5.94125e-21	8.64491	31.3664	1.8593	9.01901e-31	2.37615e-26
GSVIVT01015065001	XP_002326289	copper transporter [Populus trichocarpa]	3.46e-55	transport						16.1301	7.76397	-1.05489	1.65271e-08	0.000435423
GSVIVT01015089001	NP_568528	O-fucosyltransferase family protein [Arabidopsis thaliana]	0	metabolism						13.0728	33.4368	1.35487	1.47955e-21	3.89802e-17
GSVIVT01015110001	XP_003638273	40S ribosomal protein S3 [Medicago truncatula]	1.4e-162	translation						21.0852	57.764	1.45394	2.49482e-39	6.57286e-35
GSVIVT01015145001	EFW45515	membrane transporter [Capsaspora owczarzaki ATCC 30864]	1.39e-30	transport						19.82	7.55693	-1.39109	3.84311e-14	1.01251e-09
GSVIVT01015149001	CAI38678	meiotic recombination protein [Oryza sativa Indica Group]	1.1e-142	cell cycle						12.7565	31.3664	1.29799	3.25698e-19	8.58084e-15
GSVIVT01015170001	ADN33730	MYB transcription factor [Cucumis melo subsp. melo]	4.31e-80	transcription						2.63564	10.6625	2.01632	7.4067e-13	1.95137e-08
GSVIVT01015181001	XP_002281475	PREDICTED: regulatory protein NPR1 [Vitis vinifera]	0	other						44.5951	19.6687	-1.18098	3.79636e-23	1.00019e-18
GSVIVT01015187001	CAD27461	nucleosome assembly protein 1-like protein 2 [Nicotiana tabacum]	2.47e-160	replication						30.468	73.706	1.27448	5.43721e-41	1.43249e-36
GSVIVT01015188001	XP_002279464	PREDICTED: DNA repair protein recA homolog 3, mitochondrial-like [Vitis vinifera]	0	other						4.74416	14.0787	1.56929	3.05705e-12	8.05409e-08
GSVIVT01015198001	XP_003595174	Serine/threonine protein kinase PBS1 [Medicago truncatula]	0	signal transduction	2.08334	12.9745	2.63871	2.86438e-19	7.54649e-15
GSVIVT01015209001				unknown						25.8293	7.97101	-1.69617	5.40151e-23	1.42308e-18
GSVIVT01015210001	XP_002282252	PREDICTED: glutamate-rich WD repeat-containing protein 1 [Vitis vinifera]	0	other						9.06662	39.0269	2.10583	4.539e-44	1.19585e-39
GSVIVT01015211001	XP_002282271	PREDICTED: glycine dehydrogenase [decarboxylating], mitochondrial [Vitis vinifera]	0	metabolism	12.0614	27.0675	1.16616	5.9083e-14	1.5566e-09
GSVIVT01015218001	AAL49918	putative senescence-associated protein 5 [Arabidopsis thaliana]	5.11e-34	other	58.1141	26.5083	-1.13245	3.24212e-26	8.54169e-22	53.4509	26.294	-1.02348	3.53562e-22	9.31493e-18
GSVIVT01015223001	NP_001235940	MYB transcription factor MYB127 [Glycine max]	2.39e-69	transcription						42.592	21.0145	-1.0192	4.9383e-18	1.30104e-13
GSVIVT01015225001	XP_002514147	Acyl-[acyl-carrier-protein]--UDP-N-acetylglucosamine O-acyltransferase, putative [Ricinus communis]	6.37e-162	metabolism						21.6123	5.7971	-1.89845	1.75705e-22	4.62912e-18
GSVIVT01015226001	XP_002882840	kinase family protein [Arabidopsis lyrata subsp. lyrata]	0	signal transduction						9.48832	25.2588	1.41256	9.39689e-18	2.4757e-13
GSVIVT01015235001	NP_001056823	Os06g0150400 [Oryza sativa Japonica Group]	5.11e-97	other	56.2501	8.94794	-2.65223	4.09253e-77	1.07822e-72	41.9595	11.1801	-1.90806	6.1461e-42	1.61925e-37
GSVIVT01015248001	XP_002514170	histone acetyltransferase type B catalytic subunit, putative [Ricinus communis]	0	histone related						2.53022	10.8696	2.10296	1.12401e-13	2.96132e-09
GSVIVT01015249001	NP_001043337	Os01g0558800 [Oryza sativa Japonica Group]	2.57e-96	other						8.01236	30.8489	1.94492	4.87086e-32	1.28328e-27
GSVIVT01015251001	NP_001078758	60S ribosomal protein L31-3 [Arabidopsis thaliana]	9.58e-45	translation						76.5391	222.257	1.53796	9.17054e-157	2.41607e-152
GSVIVT01015254001	XP_003633115	PREDICTED: asparaginyl-tRNA synthetase, cytoplasmic 1-like [Vitis vinifera]	0	metabolism						70.7407	158.282	1.16188	4.95645e-74	1.30583e-69
GSVIVT01015258001	XP_002275998	PREDICTED: vacuolar protein sorting-associated protein 32 homolog 2 [Vitis vinifera]	1.77e-76	transport	16.9956	42.279	1.31478	2.58997e-24	6.82355e-20
GSVIVT01015282001	XP_002283473	PREDICTED: glucan endo-1,3-beta-glucosidase 13 [Vitis vinifera]	0	metabolism	50.7676	23.1528	-1.13272	3.36004e-23	8.85235e-19
GSVIVT01015284001	AAM11916	unknown cold induced protein [Deschampsia antarctica]	2.83e-10	stress related	11.5132	3.80287	-1.59812	4.38751e-10	1.15593e-05
GSVIVT01015287001	NP_194667	phosphoinositide-3-kinase, regulatory subunit 4, p150 [Arabidopsis thaliana]	0	signal transduction						52.8183	21.8426	-1.27389	4.34651e-30	1.14513e-25
GSVIVT01015288001	XP_002283565	PREDICTED: probable glutamate carboxypeptidase 2-like isoform 1 [Vitis vinifera]	0	metabolism						2.74107	10.1449	1.88795	1.77081e-11	4.66537e-07
GSVIVT01015297001	AAG28503	hexokinase [Citrus sinensis]	0	metabolism	25.4386	62.1882	1.28962	9.52121e-34	2.50846e-29
GSVIVT01015303001	AAK73021	ceramide glucosyltransferase [Gossypium arboreum]	0	metabolism	24.6711	70.8006	1.52094	3.42237e-48	9.01658e-44
GSVIVT01015307001	XP_003597677	Histidine phosphotransfer protein [Medicago truncatula]	1.52e-46	signal transduction	72.9167	11.9679	-2.60708	1.72571e-97	4.54655e-93	13.4945	1.0352	-3.70439	2.38169e-28	6.2748e-24
GSVIVT01015308001	XP_002514226	protein phosphatase 2c, putative [Ricinus communis]	7.53e-179	signal transduction						130.201	19.7723	-2.71919	4.40479e-192	1.16049e-187
GSVIVT01015338001	XP_002514253	protein phosphatase 2c, putative [Ricinus communis]	0	signal transduction	27.7413	57.155	1.04285	5.81197e-23	1.53122e-18
GSVIVT01015342001	XP_003630752	Casein kinase I isoform delta-like protein [Medicago truncatula]	0	signal transduction	4.16667	13.0864	1.6511	1.15469e-11	3.04215e-07
GSVIVT01015354001	NP_194623	Phosphorylase-like protein protein [Arabidopsis thaliana]	5.15e-162	metabolism						13.7053	4.7619	-1.52513	1.32713e-11	3.49645e-07
GSVIVT01015355001	C6L7U1	RecName: Full=Putative E3 ubiquitin-protein ligase LIN-1; AltName: Full=Protein cerberus	0	ubiquitin						16.1301	5.69358	-1.50235	4.62218e-13	1.21776e-08
GSVIVT01015362001	NP_001154272	RNA-binding-related protein [Arabidopsis thaliana]	1.89e-29	other	8.11404	20.9158	1.3661	9.22977e-14	2.43168e-09
GSVIVT01015366001	XP_002284308	PREDICTED: probable protein ABIL5 [Vitis vinifera]	4e-173	other	89.4738	23.2646	-1.94333	9.79804e-84	2.58139e-79
GSVIVT01015369001	XP_002280831	PREDICTED: rho guanine nucleotide exchange factor 8-like [Vitis vinifera]	0	metabolism						11.1751	4.45134	-1.32798	2.13593e-08	0.000562732
GSVIVT01015378001	XP_002514292	pentatricopeptide repeat-containing protein, putative [Ricinus communis]	0	other	51.4255	103.237	1.0054	2.0908e-37	5.50842e-33
GSVIVT01015381001	XP_003620595	tRNA(Ile)-lysidine synthase [Medicago truncatula]	0	metabolism	3.83772	11.0731	1.52873	2.5209e-09	6.64156e-05
GSVIVT01015385001	XP_002280965	PREDICTED: caseinolytic peptidase B protein homolog [Vitis vinifera]	0	proteolysis	5.37281	12.8627	1.25944	2.05452e-08	0.000541284
GSVIVT01015386001	NP_870714	signal peptide [Rhodopirellula baltica SH 1]	3.11e-24	signal transduction						65.7857	18.4265	-1.83599	2.48466e-61	6.54609e-57
GSVIVT01015395001				unknown						96.0429	36.0248	-1.41469	1.53711e-61	4.04966e-57
GSVIVT01015398001	XP_002284542	PREDICTED: ras-related protein RHN1 isoform 1 [Vitis vinifera]	5.32e-143	signal transduction						11.0697	3.31263	-1.74057	2.55924e-11	6.74256e-07
GSVIVT01015403001	XP_002514324	casein kinase, putative [Ricinus communis]	0	signal transduction	12.6097	27.5149	1.12568	1.66689e-13	4.39158e-09
GSVIVT01015415001	NP_175645	coatomer subunit beta'-2 [Arabidopsis thaliana]	0	transport	6.79825	36.5747	2.42761	1.98584e-46	5.2319e-42	5.69299	16.9772	1.57634	1.98603e-14	5.23241e-10
GSVIVT01015416001	NP_189091	leucine-rich repeat extensin-like protein 4 [Arabidopsis thaliana]	3.38e-37	other						2.95192	18.0124	2.60927	4.73287e-27	1.24692e-22
GSVIVT01015417001				unknown	77.522	182.873	1.23817	6.65831e-89	1.7542e-84
GSVIVT01015426001	NP_189085	hydrolase, alpha/beta fold family protein [Arabidopsis thaliana]	1.05e-103	metabolism	16.0088	62.8593	1.97326	6.44479e-61	1.69794e-56
GSVIVT01015458001	XP_003633134	PREDICTED: transcriptional corepressor LEUNIG-like [Vitis vinifera]	0	transcription	11.0746	23.6002	1.09155	1.99601e-11	5.25869e-07
GSVIVT01015464001	XP_002529351	eukaryotic translation initiation factor 2c, putative [Ricinus communis]	0	translation	3.39913	11.0731	1.70382	1.58094e-10	4.16515e-06
GSVIVT01015465001	XP_001754090	GAI1-like E3 ubiquitin ligase protein [Physcomitrella patens subsp. patens]	1.01e-71	ubiquitin	22.807	8.72424	-1.38638	4.64483e-15	1.22373e-10
GSVIVT01015469001				unknown						24.5642	2.17391	-3.49819	6.49935e-48	1.71232e-43
GSVIVT01015471001	NP_197514	SOUL heme-binding protein [Arabidopsis thaliana]	0	other	42.215	85.7884	1.02303	2.47419e-32	6.51849e-28
GSVIVT01015482001	AFD93402	Ras-like GTP-binding protein 3G-1 [Dimocarpus longan]	1.87e-150	signal transduction						51.3423	102.691	1.0001	6.40088e-39	1.68638e-34
GSVIVT01015488001	XP_002892248	arginine N-methyltransferase family protein [Arabidopsis lyrata subsp. lyrata]	0	metabolism						1.05426	11.4907	3.44616	5.89537e-23	1.55319e-18
GSVIVT01015513001	XP_002524470	choline/ethanolamine kinase, putative [Ricinus communis]	3.46e-159	signal transduction	9.21054	25.8372	1.48809	1.89495e-18	4.99245e-14
GSVIVT01015520001	ADR71289	60S ribosomal protein L7aA [Hevea brasiliensis]	7.93e-74	translation	47.4781	23.4883	-1.01532	1.06895e-18	2.81626e-14
GSVIVT01015522001	XP_002281975	PREDICTED: nitrate transporter 1.4-like [Vitis vinifera]	0	transport						41.0106	8.38509	-2.2901	3.00396e-51	7.91423e-47
GSVIVT01015535001	AAK63012	heme oxygenase 1 [Solanum lycopersicum]	6.12e-124	metabolism						41.6432	18.53	-1.16822	1.95839e-21	5.15957e-17
GSVIVT01015538001	XP_003588760	Vacuolar transporter chaperone [Medicago truncatula]	9.4e-70	transport	37.829	163.635	2.11292	4.70101e-169	1.23853e-164	12.7565	484.679	5.24772	0	0
GSVIVT01015540001	XP_003609337	Ethylene-responsive transcription factor WIN1 [Medicago truncatula]	7.65e-73	transcription						14.5488	30.2277	1.05498	4.62923e-14	1.21962e-09
GSVIVT01015544001				unknown	30.0439	5.25691	-2.51478	7.92999e-40	2.08924e-35
GSVIVT01015548001	XP_002285249	PREDICTED: EIN3-binding F-box protein 1-like [Vitis vinifera]	0	other	15.6798	41.8316	1.41568	1.15896e-26	3.0534e-22	26.5673	63.5611	1.25849	4.99468e-35	1.3159e-30
GSVIVT01015550001	NP_197519	tetratricopeptide repeat domain-containing protein [Arabidopsis thaliana]	6.28e-46	other	0.877194	32.2126	5.19858	3.21805e-76	8.47826e-72	1.37053	13.9752	3.35005	6.40835e-27	1.68834e-22
GSVIVT01015569001	XP_002881825	zinc finger (ubiquitin-hydrolase) domain-containing protein [Arabidopsis lyrata subsp. lyrata]	0	ubiquitin						93.7235	37.8882	-1.30666	1.55455e-53	4.09561e-49
GSVIVT01015588001				unknown						10.8589	2.89855	-1.90547	2.56215e-12	6.75024e-08
GSVIVT01015676001	XP_002267374	PREDICTED: riboflavin biosynthesis protein ribBA, chloroplastic-like [Vitis vinifera]	0	metabolism						47.2307	22.2567	-1.08549	1.2979e-21	3.41944e-17
GSVIVT01015721001	NP_567452	Topoisomerase II-associated protein PAT1 [Arabidopsis thaliana]	6.9e-64	replication	16.7763	36.5747	1.12442	3.31536e-17	8.73464e-13
GSVIVT01015726001	NP_850949	methyl-CPG-binding domain 8 [Arabidopsis thaliana]	1.99e-27	other						19.9255	5.07246	-1.97386	7.0858e-22	1.86682e-17
GSVIVT01015754001	AAM64992	putative phi-1-like phosphate-induced protein [Arabidopsis thaliana]	1.57e-114	metabolism	16.6667	7.82945	-1.08999	1.19362e-08	0.00031447
GSVIVT01015776001	ADR71291	40S ribosomal protein S6A [Hevea brasiliensis]	6.27e-139	translation						43.0137	162.008	1.9132	2.39013e-155	6.29705e-151
GSVIVT01015819001	AAO63775	glycine decarboxylase complex H-protein [Populus tremuloides]	1.48e-85	metabolism						20.4526	44.2029	1.11186	4.88718e-21	1.28758e-16
GSVIVT01015850001	XP_002308766	cytochrome P450 [Populus trichocarpa]	0	metabolism						45.1222	18.7371	-1.26794	7.25625e-26	1.91173e-21
GSVIVT01015851001				unknown	3.28948	10.8494	1.72168	1.79004e-10	4.71605e-06	8.75034	27.4327	1.64849	2.38426e-23	6.28157e-19
GSVIVT01015882001	XP_003601470	Zinc transporter [Medicago truncatula]	2.6e-82	transport	32.3465	119.343	1.88343	7.2483e-107	1.90964e-102
GSVIVT01015888001				unknown	14.9123	2.57253	-2.53524	6.56155e-21	1.72871e-16
GSVIVT01015895001	XP_002520567	Repetitive proline-rich cell wall protein 2 precursor, putative [Ricinus communis]	6.75e-44	other	8.33334	44.516	2.41736	8.65932e-56	2.28138e-51	19.3983	39.441	1.02376	6.10461e-17	1.60832e-12
GSVIVT01015900001	XP_002264275	PREDICTED: myb family transcription factor APL-like [Vitis vinifera]	0	transcription						55.3485	14.6998	-1.91275	8.67593e-55	2.28576e-50
GSVIVT01015952001	ADU02585	WRKY transcription factor 4 [Vitis vinifera]	5.41e-180	transcription	0.438597	29.7519	6.08394	4.2145e-75	1.11035e-70	8.85576	36.646	2.04897	3.70917e-40	9.77217e-36
GSVIVT01015983001	NP_001061425	Os08g0272000 [Oryza sativa Japonica Group]	1.01e-15	other						4.74416	32.4016	2.77184	3.75348e-50	9.88891e-46
GSVIVT01016057001	NP_564009	ubiquitin-specific protease family C19-related protein [Arabidopsis thaliana]	0	ubiquitin						15.9193	5.07246	-1.65002	1.81203e-14	4.77398e-10
GSVIVT01016063001	NP_001053782	Os04g0603400 [Oryza sativa Japonica Group]	2.03e-17	other	26.3158	11.4086	-1.20581	3.31967e-14	8.74601e-10
GSVIVT01016088001	NP_001061402	Os08g0266200 [Oryza sativa Japonica Group]	2.46e-23	other						9.69917	28.0538	1.53226	1.11878e-21	2.94753e-17
GSVIVT01016095001	XP_002512757	Tubby protein, putative [Ricinus communis]	0	other	10.636	3.46733	-1.61706	1.38478e-09	3.64833e-05
GSVIVT01016100001	AAM66069	putative aspartyl protease [Arabidopsis thaliana]	1.94e-89	proteolysis						83.3918	24.1201	-1.78967	1.51262e-74	3.98515e-70
GSVIVT01016101001	EFA83039	Transcription regulatory protein SNF5 [Polysphondylium pallidum PN500]	2.28e-13	transcription	62.2808	9.28349	-2.74605	2.34074e-88	6.16692e-84	83.4972	7.45341	-3.48575	1.14036e-157	3.0044e-153
GSVIVT01016112001	XP_003632911	PREDICTED: acid phosphatase 1-like [Vitis vinifera]	4.29e-131	metabolism						268.836	131.884	-1.02745	2.8381e-102	7.47727e-98
GSVIVT01016122001	XP_003604140	Phosphoglycerate dehydrogenase [Medicago truncatula]	0	metabolism						28.7812	77.5362	1.42974	9.10907e-51	2.39988e-46
GSVIVT01016127001	XP_002273667	PREDICTED: exocyst complex component 8 [Vitis vinifera]	0	transport	6.9079	17.6722	1.35516	7.92474e-12	2.08785e-07
GSVIVT01016136001				unknown						1.37053	10.766	2.97368	4.21323e-19	1.11002e-14
GSVIVT01016176001	ADL36811	NAC domain class transcription factor [Malus x domestica]	4.2e-75	transcription						17.7115	8.48861	-1.06109	3.32931e-09	8.77141e-05
GSVIVT01016194001	YP_002379786	single-stranded nucleic acid binding R3H domain-containing protein [Cyanothece sp. PCC 7424]	6.75e-162	replication						84.9732	41.5114	-1.0335	2.32285e-34	6.11977e-30
GSVIVT01016205001	XP_002866628	ribosomal protein L15 family protein [Arabidopsis lyrata subsp. lyrata]	1e-120	translation						3.6899	13.0435	1.82167	1.1959e-13	3.15072e-09
GSVIVT01016208001	ADU02586	pectate lyase-like protein 1 [Vitis vinifera]	0	metabolism						24.1425	80.9524	1.7455	8.2487e-70	2.1732e-65
GSVIVT01016213001	NP_001065205	Os10g0545100 [Oryza sativa Japonica Group]	3.67e-25	other						13.9162	40.5797	1.54399	1.05917e-30	2.7905e-26
GSVIVT01016214001	NP_001061004	Os08g0152500 [Oryza sativa Japonica Group]	1.33e-61	other						14.865	3.72671	-1.99595	4.88691e-17	1.2875e-12
GSVIVT01016222001	XP_002529602	glycerol-3-phosphate dehydrogenase, putative [Ricinus communis]	0	metabolism						29.8355	11.2836	-1.4028	1.90734e-20	5.02507e-16
GSVIVT01016238001	NP_001148776	cysteine-type peptidase [Zea mays]	2.1e-125	proteolysis	6.14036	15.0996	1.29812	7.02889e-10	1.85183e-05
GSVIVT01016250001	XP_002531678	adenosine kinase, putative [Ricinus communis]	0	metabolism						12.9674	32.5052	1.32578	2.07626e-20	5.47012e-16
GSVIVT01016255001	XP_002531678	adenosine kinase, putative [Ricinus communis]	0	metabolism						20.6634	60.8695	1.55864	1.62628e-45	4.28459e-41
GSVIVT01016266001	XP_002519531	Auxin response factor, putative [Ricinus communis]	0	hormome related	13.8158	37.1339	1.42642	3.67471e-24	9.68138e-20	39.7455	16.0455	-1.30862	4.37531e-24	1.15272e-19
GSVIVT01016284001	XP_002529577	Tyrosine-specific transport protein, putative [Ricinus communis]	5.38e-121	transport	0.109649	12.0797	6.78355	5.29458e-34	1.39491e-29
GSVIVT01016297001	XP_002275709	PREDICTED: transmembrane protein 115 [Vitis vinifera]	0	other						16.0247	42.9606	1.42272	5.91076e-29	1.55725e-24
GSVIVT01016299001	XP_003521374	PREDICTED: E3 ubiquitin ligase BIG BROTHER-related-like [Glycine max]	7.26e-27	ubiquitin						13.2836	4.24431	-1.64605	2.29485e-12	6.04602e-08
GSVIVT01016300001	XP_002533247	ubiquitin-conjugating enzyme E2 C, putative [Ricinus communis]	1.55e-105	ubiquitin						12.3348	4.96894	-1.31173	6.17023e-09	0.000162561
GSVIVT01016309001	XP_002876132	myb family transcription factor [Arabidopsis lyrata subsp. lyrata]	1.69e-145	transcription	6.35966	17.6722	1.47446	4.0417e-13	1.06483e-08
GSVIVT01016313001	ADR71235	60S acidic ribosomal protein P0A [Hevea brasiliensis]	4.84e-161	translation						123.77	287.267	1.21473	1.05812e-141	2.78772e-137
GSVIVT01016316001	XP_003550092	PREDICTED: transmembrane protein 70 homolog, mitochondrial-like [Glycine max]	4e-110	other						7.69608	22.2567	1.53205	1.24777e-17	3.28739e-13
GSVIVT01016318001	XP_002423626	elongation factor 1-alpha, putative [Pediculus humanus corporis]	4.27e-56	translation						208.005	86.853	-1.25997	1.51318e-109	3.98662e-105
GSVIVT01016319001	XP_002274888	PREDICTED: nucleolar complex protein 2 homolog [Vitis vinifera]	0	other						4.21703	11.3872	1.43311	2.88038e-09	7.58866e-05
GSVIVT01016320001	XP_002525175	calmodulin binding protein, putative [Ricinus communis]	2.28e-99	signal transduction						65.4694	144.306	1.14024	8.55258e-66	2.25326e-61
GSVIVT01016322001	NP_565824	chaperone DnaJ-domain containing protein [Arabidopsis thaliana]	5.48e-31	protein folding	25.1097	11.856	-1.08262	7.20034e-12	1.897e-07
GSVIVT01016324001	XP_002529702	ATP synthase D chain, mitochondrial, putative [Ricinus communis]	1.99e-74	metabolism						115.547	255.176	1.14302	8.59711e-115	2.26499e-110
GSVIVT01016341001	XP_002523902	40S ribosomal protein S23, putative [Ricinus communis]	4.71e-96	translation						37.9533	92.443	1.28434	2.20364e-51	5.80571e-47
GSVIVT01016345001	XP_002523906	RNA-binding region-containing protein, putative [Ricinus communis]	1.42e-107	other						0.632555	29.2961	5.53337	4.73086e-75	1.24639e-70
GSVIVT01016352001	XP_002275627	PREDICTED: ethylene-responsive transcription factor RAP2-7-like [Vitis vinifera]	0	transcription	78.5089	177.728	1.17875	3.3187e-80	8.74344e-76
GSVIVT01016373001	XP_002530415	sedoheptulose-1,7-bisphosphatase, chloroplast, putative [Ricinus communis]	0	metabolism						1154.31	475.466	-1.27961	0	0
GSVIVT01016375001	XP_002530414	adenylosuccinate lyase, putative [Ricinus communis]	0	metabolism	10.0877	21.9224	1.11981	4.05816e-11	1.06916e-06
GSVIVT01016377001	NP_565918	acid phosphatase class IIIB protein [Arabidopsis thaliana]	1.06e-45	metabolism	82.1273	25.2779	-1.69998	1.51092e-64	3.98066e-60	65.9965	17.4948	-1.91546	5.16728e-65	1.36137e-60
GSVIVT01016382001	ADG57933	transcription factor [Lycoris longituba]	1.62e-106	transcription						24.9859	87.1635	1.80261	2.69377e-78	7.09701e-74
GSVIVT01016386001	ACJ02349	60S ribosomal protein L35a [Vernicia fordii]	1.17e-74	translation						4.95501	16.7702	1.75894	2.70067e-16	7.11519e-12
GSVIVT01016396001	NP_001235293	17.3 kDa class I heat shock protein [Glycine max]	7.32e-40	protein folding	235.198	33.6666	-2.80448	0	0	546.211	47.9296	-3.51047	0	0
GSVIVT01016413001	ABF61863	chaperone [Agave tequilana]	1.88e-43	protein folding	108.662	14.7641	-2.87969	2.80016e-160	7.3773e-156	392.5	10.6625	-5.20207	0	0
GSVIVT01016417001	ACS87994	UDP-glucosyltransferase family 1 protein [Citrus sinensis]	1.29e-118	metabolism	67.215	6.48726	-3.3731	3.70482e-116	9.76071e-112	415.483	19.2547	-4.43151	0	0
GSVIVT01016426001				unknown	27.522	0.111849	-7.94288	1.66759e-75	4.39344e-71	133.68	0.724637	-7.52731	0	0
GSVIVT01016429001	ACZ48682	small heat shock protein 17.1 kDa [Vitis vinifera]	3.77e-70	protein folding	91.5571	1.34219	-6.09201	4.821e-226	1.27014e-221	39.7455	1.86335	-4.41482	1.31914e-90	3.47542e-86
GSVIVT01016436001				unknown	22.1491	10.0664	-1.1377	2.04983e-11	5.40048e-07
GSVIVT01016441001	ADD30595	photosystem II protein D1 [Ehretia acuminata]	0	Photosystem	0.767545	196.519	8.0002	0	0	18.0278	144.203	2.9998	4.23396e-234	1.11548e-229
GSVIVT01016455001	XP_003608830	Subtilisin-like serine protease [Medicago truncatula]	0	proteolysis	180.812	58.609	-1.62529	9.48064e-131	2.49777e-126
GSVIVT01016458001	XP_003623153	Peptide transporter PTR3-B [Medicago truncatula]	0	transport						10.7534	3.51967	-1.61129	3.92026e-10	1.03283e-05
GSVIVT01016462001	AAD56010	serine/threonine protein phosphatase 1 [Malus x domestica]	0	signal transduction						10.3317	2.79503	-1.88615	1.112e-11	2.92967e-07
GSVIVT01016464001	XP_002524236	folylpolyglutamate synthase, putative [Ricinus communis]	0	metabolism	43.3115	87.9135	1.02134	5.43203e-33	1.43112e-28
GSVIVT01016467001	CAB40834	pyrroline-5-carboxylate synthetase [Vitis vinifera]	0	metabolism						171.001	72.4637	-1.23867	3.35415e-88	8.83684e-84
GSVIVT01016468001	NP_567025	Mitochondrial glycoprotein family protein [Arabidopsis thaliana]	9.92e-80	other						11.4914	39.2339	1.77155	1.13535e-35	2.99119e-31
GSVIVT01016476001	XP_003538429	PREDICTED: probable E3 ubiquitin-protein ligase HERC1-like [Glycine max]	0	ubiquitin						51.3423	7.86749	-2.70617	1.08603e-76	2.86126e-72
GSVIVT01016480001	XP_002533703	40S ribosomal protein S7, putative [Ricinus communis]	4.1e-107	translation						6.00927	15.735	1.38871	1.3466e-11	3.54776e-07
GSVIVT01016485001	CAC10358	protein phosphatase 2C [Nicotiana tabacum]	2.49e-144	signal transduction						118.92	48.6542	-1.28936	6.0065e-66	1.58247e-61
GSVIVT01016494001	XP_002961368	glycosyltransferase-like protein [Selaginella moellendorffii]	2.64e-130	metabolism						18.3441	7.76397	-1.24045	1.78203e-11	4.69495e-07
GSVIVT01016499001	XP_002524208	Phosphoribosylformylglycinamidine synthase, putative [Ricinus communis]	0	metabolism	11.0746	22.258	1.00707	7.59829e-10	2.00184e-05
GSVIVT01016501001	XP_002282979	PREDICTED: ribulose bisphosphate carboxylase/oxygenase activase, chloroplastic [Vitis vinifera]	0	metabolism	256.799	102.454	-1.32566	5.57845e-137	1.4697e-132	258.399	32.9192	-2.97259	0	0
GSVIVT01016504001	NP_195834	pathogenesis-related thaumatin-like protein [Arabidopsis thaliana]	3.14e-120	stress related	13.4869	5.14506	-1.39029	9.18428e-10	2.41969e-05
GSVIVT01016524001	AAS10005	MYB transcription factor [Arabidopsis thaliana]	9.17e-124	transcription						63.888	26.0869	-1.29222	1.17356e-36	3.09185e-32
GSVIVT01016537001				unknown	66.0088	32.5481	-1.02008	2.88903e-25	7.61144e-21	38.4804	16.5631	-1.21615	3.95926e-21	1.04311e-16
GSVIVT01016551001	XP_002530857	Dolichyl-phosphate beta-glucosyltransferase, putative [Ricinus communis]	0	metabolism	14.3641	33.4429	1.21924	8.92329e-18	2.35093e-13	12.6511	31.677	1.32417	6.52013e-20	1.71779e-15
GSVIVT01016560001	NP_001240863	protein kinase APK1A, chloroplastic-like [Glycine max]	0	signal transduction	9.75878	26.5083	1.44167	4.12046e-18	1.08558e-13
GSVIVT01016562001	BAC78592	pre-mRNA splicing factor [Oryza sativa Japonica Group]	1.05e-48	RNA processing						19.9255	7.34989	-1.43882	7.9689e-15	2.09949e-10
GSVIVT01016567001	XP_002527736	heat shock protein, putative [Ricinus communis]	6.41e-176	protein folding	23.0263	1.00664	-4.51566	1.18019e-50	3.10933e-46	11.8077	1.0352	-3.51175	5.03871e-24	1.3275e-19
GSVIVT01016569001	XP_002528433	ubiquitin-conjugating enzyme E2 G, putative [Ricinus communis]	4.98e-91	ubiquitin	17.7632	44.6278	1.32905	6.30261e-26	1.66048e-21	8.32863	29.2961	1.81455	5.16784e-28	1.36152e-23
GSVIVT01016572001	XP_003616269	15.7 kDa heat shock protein, peroxisomal [Medicago truncatula]	8.18e-38	protein folding	17.5439	0.782945	-4.48591	7.74317e-39	2.04001e-34
GSVIVT01016576001	ACG32476	histone H4 [Zea mays]	3.79e-39	histone related						10.648	58.2816	2.45246	1.62422e-77	4.27918e-73
GSVIVT01016589001				unknown	6.57895	15.9944	1.28164	3.45615e-10	9.10558e-06
GSVIVT01016595001	XP_002279090	PREDICTED: 40S ribosomal protein S15a-like isoform 1 [Vitis vinifera]	4.37e-91	translation						48.7067	186.439	1.93651	2.83644e-181	7.47289e-177
GSVIVT01016596001	XP_002284071	PREDICTED: ras-related protein RABE1c [Vitis vinifera]	1.1e-130	signal transduction						14.6542	58.0745	1.98659	5.39396e-60	1.42109e-55
GSVIVT01016620001				unknown						107.64	453.002	2.07331	0	0
GSVIVT01016621001	XP_002965647	glycosyltransferase CAZy family 14 [Selaginella moellendorffii]	4.43e-86	metabolism	49.5615	19.2381	-1.36525	1.47796e-29	3.89383e-25
GSVIVT01016641001	ABK35752	sulfate transporter [Populus tremula x Populus alba]	0	transport	4.71492	12.8627	1.44788	7.03406e-10	1.85319e-05
GSVIVT01016657001	XP_003627475	Kinesin-4 [Medicago truncatula]	4.02e-89	cytoskeleton						7.80151	17.4948	1.1651	3.36995e-10	8.87846e-06
GSVIVT01016674001	XP_003627444	1-phosphatidylinositol-3-phosphate 5-kinase [Medicago truncatula]	0	metabolism						27.5161	12.3188	-1.15941	9.18306e-15	2.41937e-10
GSVIVT01016693001	XP_002516207	phosphoinositide 5-phosphatase, putative [Ricinus communis]	0	metabolism						123.243	58.0745	-1.08553	1.44823e-52	3.81552e-48
GSVIVT01016695001	XP_002529989	40S ribosomal protein sa, putative [Ricinus communis]	9.24e-121	translation						93.0909	233.126	1.3244	9.34085e-132	2.46094e-127
GSVIVT01016697001	XP_003627410	17.4 kDa class III heat shock protein [Medicago truncatula]	1.5e-50	protein folding	505.922	4.69767	-6.75083	0	0	155.503	6.10766	-4.67018	0	0
GSVIVT01016698001	NP_565042	SAUR-like auxin-responsive protein family [Arabidopsis thaliana]	3.37e-28	hormome related	0.109649	17.784	7.34154	1.41323e-49	3.72329e-45
GSVIVT01016699001	NP_177386	NADH:ubiquinone oxidoreductase intermediate-associated protein 30 [Arabidopsis thaliana]	3.01e-120	metabolism						8.32863	17.9089	1.10452	9.88496e-10	2.60429e-05
GSVIVT01016704001				unknown	16.1184	5.14506	-1.64745	7.83209e-14	2.06344e-09
GSVIVT01016719001	NP_566478	flourescent in blue light protein [Arabidopsis thaliana]	4.67e-120	other						39.6401	81.9876	1.04844	6.74323e-34	1.77657e-29
GSVIVT01016724001				unknown	17.8728	48.0952	1.42812	1.08593e-30	2.86099e-26	11.386	22.8778	1.00669	1.60356e-10	4.22473e-06
GSVIVT01016729001	XP_002532724	inter-alpha-trypsin inhibitor heavy chain, putative [Ricinus communis]	0	other						28.465	9.00621	-1.6602	1.92e-24	5.05842e-20
GSVIVT01016733001	ABB47639	expressed protein [Oryza sativa Japonica Group]	4.9e-23	other	39.1448	6.48726	-2.59314	5.20649e-53	1.3717e-48	20.8743	4.55486	-2.19625	7.67019e-26	2.02079e-21
GSVIVT01016738001	ACZ17393	lipoxygenase [Vitis vinifera]	0	metabolism						8.75034	27.0186	1.62654	1.23027e-22	3.24127e-18
GSVIVT01016750001	NP_175816	transcription initiation factor TFIID subunit D7 [Arabidopsis thaliana]	1.61e-86	transcription						8.11778	17.1843	1.08193	3.44666e-09	9.08056e-05
GSVIVT01016771001	BAG68922	transcription factor [Arabidopsis thaliana]	0	transcription						36.5827	13.8716	-1.39903	1.73917e-24	4.58201e-20
GSVIVT01016778001	XP_002521342	developmentally regulated GTP-binding protein, putative [Ricinus communis]	0	other						18.7658	39.5445	1.07537	3.44491e-18	9.07597e-14
GSVIVT01016788001	XP_003630176	Mitogen-activated protein kinase organizer [Medicago truncatula]	0	signal transduction						2.10852	14.1822	2.74978	7.5347e-23	1.98509e-18
GSVIVT01016795001	AEC11014	60S ribosomal protein L9 [Camellia sinensis]	2.71e-63	translation						99.3111	284.783	1.51983	1.01562e-196	2.67576e-192
GSVIVT01016816001	XP_002521368	protein phosphatase 2c, putative [Ricinus communis]	0	signal transduction	28.6185	104.467	1.86803	7.89145e-93	2.07908e-88
GSVIVT01016817001	XP_002521367	DNA-directed RNA polymerase I 49 kDa polypeptide, putative [Ricinus communis]	5.49e-158	transcription						11.5968	24.2236	1.06268	8.23468e-12	2.16951e-07
GSVIVT01016819001	NP_194336	ribosomal protein L18ae family protein [Arabidopsis thaliana]	7.22e-28	translation						18.6604	3.00207	-2.63595	2.23837e-28	5.8972e-24
GSVIVT01016859001	XP_002527401	chaperonin-60kD, ch60, putative [Ricinus communis]	0	protein folding						5.48214	13.0435	1.25052	8.21623e-09	0.000216465
GSVIVT01016869001	AFA46812	cell wall invertase [Manihot esculenta]	0	metabolism						7.59065	25.8799	1.76954	3.20673e-24	8.44846e-20
GSVIVT01016872001	XP_002521392	Heterogeneous nuclear ribonucleoprotein A1, putative [Ricinus communis]	1.84e-90	RNA processing						13.9162	28.882	1.0534	1.66238e-13	4.37971e-09
GSVIVT01016875001	XP_002514101	Thioredoxin, putative [Ricinus communis]	2.56e-84	other						31.8386	11.5942	-1.45737	8.24857e-23	2.17317e-18
GSVIVT01016881001	XP_002527425	Phosphoethanolamine/phosphocholine phosphatase, putative [Ricinus communis]	1.3e-146	other						2.63564	34.7826	3.72214	4.23146e-70	1.11482e-65
GSVIVT01016883001	XP_002527425	Phosphoethanolamine/phosphocholine phosphatase, putative [Ricinus communis]	1.41e-137	other	1.31579	13.5338	3.36256	5.98558e-25	1.57696e-20
GSVIVT01016889001				unknown						28.1487	9.31677	-1.59517	5.60026e-23	1.47544e-18
GSVIVT01016895001	ACF06504	60S ribosomal protein L28 [Elaeis guineensis]	3.07e-83	translation						24.1425	90.9938	1.91419	2.29952e-88	6.05832e-84
GSVIVT01016897001	NP_001170473	starch branching enzyme interacting protein-1 [Zea mays]	0	metabolism	6.14036	19.3499	1.65593	2.32606e-16	6.12823e-12
GSVIVT01016902001	NP_194668	40S ribosomal protein S30 [Arabidopsis thaliana]	5.7e-26	translation						4.53331	17.5983	1.9568	2.73261e-19	7.19932e-15
GSVIVT01016905001	XP_002278577	PREDICTED: protein EARLY FLOWERING 3-like [Vitis vinifera]	8.64e-130	other	31.0307	67.1095	1.11282	3.18558e-29	8.39272e-25
GSVIVT01016933001	XP_002515931	Serine/threonine-protein kinase-transforming protein raf, putative [Ricinus communis]	0	signal transduction						5.69299	15.8385	1.47618	1.47471e-12	3.88528e-08
GSVIVT01016952001	NP_564600	actin binding protein family [Arabidopsis thaliana]	7.37e-91	cytoskeleton						36.3719	16.0455	-1.18065	2.7557e-19	7.26016e-15
GSVIVT01016955001	XP_002515947	mitochondrial processing peptidase alpha subunit, putative [Ricinus communis]	0	proteolysis						4.84958	16.0455	1.72624	2.48567e-15	6.54874e-11
GSVIVT01016967001	XP_003638200	Vacuolar protein sorting-associated protein-like protein [Medicago truncatula]	2.93e-26	transport						8.22321	18.8406	1.19607	3.49164e-11	9.19906e-07
GSVIVT01016969001	XP_002277939	PREDICTED: poly(A) polymerase-like [Vitis vinifera]	0	transcription	24.6711	99.7695	2.01578	5.41971e-98	1.42788e-93
GSVIVT01016972001	ADL36580	ARF domain class transcription factor [Malus x domestica]	1.7e-124	transcription	24.3421	59.1682	1.28137	6.31207e-32	1.66298e-27	21.296	49.5859	1.21935	1.30216e-26	3.43066e-22
GSVIVT01017014001	XP_002284038	PREDICTED: UPF0497 membrane protein 14 [Vitis vinifera]	1.4e-100	other						14.9705	48.3437	1.69121	7.28638e-41	1.91967e-36
GSVIVT01017050001	XP_002284327	PREDICTED: transcription factor bHLH68-like isoform 1 [Vitis vinifera]	0	transcription						7.48523	18.1159	1.27514	9.92906e-12	2.61591e-07
GSVIVT01017058001	XP_002516012	Cytochrome c-type biogenesis protein cycL precursor, putative [Ricinus communis]	1.42e-90	metabolism						12.6511	3.41615	-1.88882	6.73392e-14	1.77412e-09
GSVIVT01017062001	NP_850068	Sulfite exporter TauE/SafE family protein [Arabidopsis thaliana]	2.88e-159	other						20.3472	40.9938	1.01058	3.34304e-17	8.80757e-13
GSVIVT01017066001	XP_002284463	PREDICTED: dynein light chain LC6, flagellar outer arm [Vitis vinifera]	6.26e-65	cytoskeleton	36.7325	8.05314	-2.18943	3.24193e-41	8.54119e-37	31.5223	10.766	-1.54988	1.57631e-24	4.15294e-20
GSVIVT01017080001	NP_001154343	phox (PX) domain-containing protein [Arabidopsis thaliana]	0	other	29.6053	65.991	1.15642	1.92012e-30	5.05875e-26
GSVIVT01017081001	XP_002516579	60S ribosomal protein L37, putative [Ricinus communis]	2.39e-48	translation						89.0848	201.035	1.1742	7.22818e-95	1.90434e-90
GSVIVT01017090001	NP_001047423	Os02g0614200 [Oryza sativa Japonica Group]	1.64e-16	other						20.1363	60.2484	1.58112	5.7015e-46	1.50212e-41
GSVIVT01017112001	XP_002528196	transcription factor, putative [Ricinus communis]	3.06e-109	transcription						29.7301	10.8696	-1.45163	2.48771e-21	6.55412e-17
GSVIVT01017121001	XP_002528189	coatomer beta subunit, putative [Ricinus communis]	0	transport						58.7221	136.232	1.21409	1.67814e-68	4.42122e-64
GSVIVT01017122001				unknown						3.6899	14.4927	1.97368	2.16364e-16	5.70033e-12
GSVIVT01017123001	XP_002528188	ran-binding protein, putative [Ricinus communis]	2.02e-83	transport						21.4014	50.9317	1.25086	2.78282e-28	7.33161e-24
GSVIVT01017132001	XP_002528176	glycosyltransferase, putative [Ricinus communis]	0	metabolism	13.4869	4.25027	-1.66593	4.76392e-12	1.2551e-07
GSVIVT01017208001	NP_001042182	Os01g0176500 [Oryza sativa Japonica Group]	0	other						4.63873	12.7329	1.45676	2.51799e-10	6.63389e-06
GSVIVT01017211001	ABG37645	plastid ATP/ADP-transporter [Populus trichocarpa]	0	transport	28.2895	164.195	2.53707	3.01821e-211	7.95177e-207	80.3344	207.246	1.36726	3.72649e-123	9.8178e-119
GSVIVT01017214001	AEA11209	monoacylglycerol acyltransferase [Arachis hypogaea]	1.16e-132	metabolism	49.6711	16.2181	-1.6148	2.75326e-37	7.25375e-33
GSVIVT01017239001	XP_002285327	PREDICTED: (6-4)DNA photolyase [Vitis vinifera]	0	proteolysis						2.95192	10.6625	1.85282	1.00671e-11	2.65228e-07
GSVIVT01017240001	XP_002517575	cytochrome C oxidase, putative [Ricinus communis]	5.21e-69	metabolism						88.7685	205.797	1.2131	4.73548e-102	1.24761e-97
GSVIVT01017318001				unknown	40.022	5.03322	-2.99124	1.15137e-62	3.0334e-58	19.3983	2.17391	-3.15757	5.156e-35	1.3584e-30
GSVIVT01017319001	NP_001046223	Os02g0201000 [Oryza sativa Japonica Group]	6.46e-36	other						34.2634	8.69565	-1.9783	3.11176e-36	8.19825e-32
GSVIVT01017324001	NP_197519	tetratricopeptide repeat domain-containing protein [Arabidopsis thaliana]	4.59e-45	other	3.28948	20.1329	2.61362	1.35945e-28	3.58161e-24	10.9643	50.8281	2.21282	3.04472e-60	8.02161e-56
GSVIVT01017339001	ADC80920	delta-9 fatty acid desaturase [Vernicia fordii]	8.92e-164	metabolism	16.886	147.753	3.12929	3.36226e-237	8.8582e-233	38.1641	78.9855	1.04937	8.67544e-33	2.28563e-28
GSVIVT01017340001	NP_566528	post-illumination chlorophyll fluorescence increase protein [Arabidopsis thaliana]	2.06e-121	other	36.1843	114.198	1.6581	3.93448e-86	1.03658e-81
GSVIVT01017341001	NP_566527	phosphatidic acid phosphatase-related protein [Arabidopsis thaliana]	2.27e-101	other	11.6228	23.4883	1.01498	2.24713e-10	5.92028e-06
GSVIVT01017353001	XP_002526525	3-hydroxybutyryl-CoA dehydratase, putative [Ricinus communis]	0	metabolism						6.22012	16.9772	1.44859	5.20173e-13	1.37045e-08
GSVIVT01017364001	AAS16893	putative hAT family dimerisation domain containing protein [Oryza sativa Japonica Group]	1.15e-99	other						13.3891	35.0932	1.39013	2.57862e-23	6.79364e-19
GSVIVT01017430001	XP_002331062	vacuolar H+-translocating inorganic pyrophosphatase [Populus trichocarpa]	0	transport						10.648	36.2319	1.76668	5.44022e-33	1.43328e-28
GSVIVT01017451001	AAL25647	calcineurin-like protein [Eucalyptus grandis]	1.1e-108	signal transduction						18.0278	4.45134	-2.01791	1.6697e-20	4.39898e-16
GSVIVT01017458001	XP_002271081	PREDICTED: WD repeat-containing protein 55 [Vitis vinifera]	0	other	11.5132	32.2126	1.48434	2.11081e-22	5.56113e-18
GSVIVT01017472001	XP_002270172	PREDICTED: F-box/LRR-repeat protein 14 [Vitis vinifera]	0	other						38.1641	6.3147	-2.59543	4.84064e-55	1.27531e-50
GSVIVT01017483001	YP_567075	photosystem I P700 apoprotein A2 [Vitis vinifera]	0	Photosystem	0.219298	32.66	7.21848	3.77888e-86	9.95585e-82	1.68681	34.8861	4.37028	9.78934e-79	2.5791e-74
GSVIVT01017497001	NP_974731	8-amino-7-oxononanoate synthase [Arabidopsis thaliana]	0	metabolism						1.05426	18.6335	4.1436	1.96134e-41	5.16733e-37
GSVIVT01017521001	XP_002530448	ubiquitin-protein ligase, putative [Ricinus communis]	0	ubiquitin	0.109649	23.6002	7.74976	1.86735e-65	4.91973e-61	0.73798	20.4969	4.79568	1.48511e-49	3.91266e-45
GSVIVT01017522001	XP_002513387	acetylornithine aminotransferase, putative [Ricinus communis]	0	metabolism						5.37671	15.3209	1.51071	1.47345e-12	3.88195e-08
GSVIVT01017573001	XP_002527320	plant poly(A)+ RNA export protein, putative [Ricinus communis]	0	other						3.90075	17.8054	2.19049	3.50859e-22	9.24374e-18
GSVIVT01017639001	XP_002519287	protein phosphatase 2c, putative [Ricinus communis]	1.15e-153	signal transduction	25.8772	54.135	1.06488	1.52749e-22	4.02432e-18
GSVIVT01017643001	XP_002519289	vacuolar protein sorting-associated protein, putative [Ricinus communis]	0	transport						36.7936	11.9048	-1.62792	3.56175e-30	9.38379e-26
GSVIVT01017644001	XP_002519290	Polygalacturonase precursor, putative [Ricinus communis]	0	metabolism	356.579	14.3167	-4.63845	0	0	285.598	13.7681	-4.37459	0	0
GSVIVT01017647001	ACJ02355	boron transporter [Vitis vinifera]	0	transport	16.2281	43.8449	1.43392	2.47617e-28	6.52371e-24
GSVIVT01017649001	BAD73484	rubisco subunit binding-protein beta subunit-like [Oryza sativa Japonica Group]	1.44e-103	metabolism	31.6886	64.7607	1.03115	2.77113e-25	7.30081e-21
GSVIVT01017652001	XP_003594626	DEAD-box ATP-dependent RNA helicase [Medicago truncatula]	2.96e-56	other						2.31937	18.323	2.98185	2.51884e-31	6.63613e-27
GSVIVT01017670001	XP_002519300	calmodulin-binding transcription activator (camta), plants, putative [Ricinus communis]	0	transcription						36.0556	14.3892	-1.32523	1.92997e-22	5.08471e-18
GSVIVT01017675001	BAC81654	S-adenosylmethionine synthetase-1 [Pisum sativum]	6.48e-12	metabolism	113.377	263.517	1.21676	1.33863e-123	3.52674e-119
GSVIVT01017676001	XP_002512482	ATP-binding cassette transporter, putative [Ricinus communis]	0	transport						14.9705	5.7971	-1.36872	5.77112e-11	1.52046e-06
GSVIVT01017688001	XP_002519326	50S ribosomal protein L3, putative [Ricinus communis]	1.52e-161	translation						9.48832	31.2629	1.72023	8.47823e-28	2.23367e-23
GSVIVT01017689001	BAF76773	calcium activating hyperphosphorylated guanine synthetase [Oryza sativa Japonica Group]	9.08e-174	metabolism						70.6353	26.8116	-1.39753	4.26454e-45	1.12354e-40
GSVIVT01017690001	XP_002519328	CBL-interacting serine/threonine-protein kinase, putative [Ricinus communis]	0	signal transduction						18.3441	3.72671	-2.29934	3.7522e-24	9.88554e-20
GSVIVT01017691001				unknown	22.3684	7.0465	-1.66649	1.11e-18	2.92441e-14	16.341	3.41615	-2.25805	2.66883e-21	7.03129e-17
GSVIVT01017695001	XP_002519334	cytosolic purine 5-nucleotidase, putative [Ricinus communis]	0	metabolism	10.0877	27.0675	1.42396	3.74201e-18	9.8587e-14
GSVIVT01017698001	XP_003609889	Protein CHUP1 [Medicago truncatula]	3.47e-164	other	12.7193	27.6268	1.11905	1.91101e-13	5.03475e-09
GSVIVT01017699001	ADN34049	diacylglycerol acyltransferase [Cucumis melo subsp. melo]	2.56e-09	metabolism	79.2764	31.9889	-1.30932	3.31844e-43	8.74276e-39	82.8646	13.147	-2.65602	5.40774e-120	1.42472e-115
GSVIVT01017713001				unknown						8.75034	19.2547	1.1378	1.07799e-10	2.84007e-06
GSVIVT01017719001	XP_002519352	dead box ATP-dependent RNA helicase, putative [Ricinus communis]	0	other	30.4825	68.7873	1.17416	2.38818e-32	6.29189e-28
GSVIVT01017720001	XP_002509912	50S ribosomal protein L18, chloroplast precursor, putative [Ricinus communis]	6.89e-78	translation	316.448	135.673	-1.22183	1.87869e-148	4.94961e-144
GSVIVT01017728001				unknown	37.2807	81.0907	1.12111	3.31692e-35	8.73876e-31	12.6511	40.7867	1.68884	9.29784e-35	2.44961e-30
GSVIVT01017751001	XP_002516908	Vesicle-associated membrane protein, putative [Ricinus communis]	1.98e-130	transport	15.8991	38.588	1.2792	1.48456e-21	3.91121e-17
GSVIVT01017752001	ABA99455	expressed protein [Oryza sativa Japonica Group]	2.23e-35	other						14.6542	48.3437	1.72201	7.47253e-42	1.96871e-37
GSVIVT01017754001	XP_002516911	protein phosphatase-2c, putative [Ricinus communis]	0	signal transduction	24.3421	90.7097	1.8978	1.30572e-82	3.44005e-78	21.296	43.1677	1.01937	3.24093e-18	8.53855e-14
GSVIVT01017756001	AEC10964	40S ribosomal protein s21e [Camellia sinensis]	1.52e-51	translation						16.1301	50.7246	1.65293	1.77574e-41	4.67837e-37
GSVIVT01017757001	ABS72341	rapid alkalinization factor precursor [Litchi chinensis]	5.28e-44	other	12.5	37.0221	1.56646	2.54494e-27	6.70489e-23	13.9162	44.7205	1.68417	9.27647e-38	2.44398e-33
GSVIVT01017767001	NP_563834	sucrose nonfermenting 4-like protein [Arabidopsis thaliana]	0	metabolism	4.05702	16.2181	1.99912	1.6685e-17	4.39584e-13
GSVIVT01017770001	XP_002276298	PREDICTED: protein ALWAYS EARLY 3-like [Vitis vinifera]	0	other						31.5223	13.9752	-1.17351	7.18632e-17	1.89331e-12
GSVIVT01017774001	XP_002276435	PREDICTED: zinc finger CCCH domain-containing protein 32 [Vitis vinifera]	0	other	4.27632	12.1916	1.51144	6.08416e-10	1.60293e-05	6.85267	15.1139	1.14113	7.19892e-09	0.000189663
GSVIVT01017775001	XP_002516890	Spo0B-associated GTP-binding protein, putative [Ricinus communis]	0	other						51.0261	21.7391	-1.23094	9.37934e-28	2.47108e-23
GSVIVT01017796001	NP_001238662	CASP-like protein 7 [Glycine max]	3.83e-30	other						67.7888	12.2153	-2.47235	4.90449e-91	1.29214e-86
GSVIVT01017797001	XP_002873908	pale-green and chlorophyll B reduced 2 [Arabidopsis lyrata subsp. lyrata]	2.16e-22	other						55.9811	12.5259	-2.16003	1.73071e-64	4.55974e-60
GSVIVT01017808001	XP_002516865	Beta-amylase, putative [Ricinus communis]	0	metabolism						375.21	154.141	-1.28345	4.20038e-201	1.10663e-196
GSVIVT01017819001	NP_197371	Protein kinase family protein with ARM repeat domain [Arabidopsis thaliana]	0	signal transduction						4.63873	19.1511	2.04563	6.33749e-22	1.66968e-17
GSVIVT01017821001				unknown	24.8904	54.6943	1.1358	5.67024e-25	1.49388e-20
GSVIVT01017826001	XP_003594026	E3 ubiquitin-protein ligase MARCH1 [Medicago truncatula]	2.12e-170	ubiquitin						40.5889	12.5259	-1.69617	6.57646e-35	1.73263e-30
GSVIVT01017837001				unknown						9.91002	20.911	1.0773	1.13994e-10	3.0033e-06
GSVIVT01017850001	CAA55784	pyruvate,orthophosphate dikinase [Flaveria brownii]	0	metabolism	12.0614	24.495	1.02209	7.98645e-11	2.10411e-06	124.613	24.2236	-2.36297	6.10264e-157	1.6078e-152
GSVIVT01017856001	NP_197394	S-adenosylmethionine decarboxylase [Arabidopsis thaliana]	4.01e-130	metabolism						1.26511	10.2484	3.01807	1.65672e-18	4.36478e-14
GSVIVT01017879001	XP_002880343	structural constituent of ribosome [Arabidopsis lyrata subsp. lyrata]	0	translation	4.38597	15.0996	1.78355	2.08416e-14	5.49093e-10
GSVIVT01017887001	NP_001055465	Os05g0396900 [Oryza sativa Japonica Group]	0	other	19.6272	39.3709	1.00428	1.10585e-15	2.91347e-11
GSVIVT01017890001	NP_850851	heavy metal transport/detoxification domain-containing protein [Arabidopsis thaliana]	1.04e-42	transport	19.2983	49.2137	1.35059	5.24901e-29	1.3829e-24
GSVIVT01017899001	ACR56069	aluminum-induced protein [Cucumis hystrix]	1.18e-147	other						356.234	106.625	-1.74027	1.31043e-298	3.45246e-294
GSVIVT01017901001	XP_002280741	PREDICTED: nuclear transcription factor Y subunit C-9-like [Vitis vinifera]	1.07e-48	transcription	46.272	100.664	1.12134	3.89825e-43	1.02703e-38
GSVIVT01017906001				unknown	59.2106	149.207	1.33339	1.36769e-81	3.60331e-77	51.1315	112.629	1.1393	7.77619e-52	2.04871e-47
GSVIVT01017908001	XP_002281011	PREDICTED: peroxiredoxin-2F, mitochondrial [Vitis vinifera]	5.52e-133	metabolism						27.3053	66.6666	1.28779	7.25036e-38	1.91018e-33
GSVIVT01017917001	XP_002277799	PREDICTED: protein FANTASTIC FOUR 3-like [Vitis vinifera]	0	other	9.42983	28.969	1.6192	8.42953e-23	2.22084e-18	9.91002	36.7495	1.89076	1.89217e-36	4.98512e-32
GSVIVT01017918001	XP_002267664	PREDICTED: DNA-directed RNA polymerase III subunit RPC3 [Vitis vinifera]	0	translation						13.2836	5.69358	-1.22224	1.01347e-08	0.000267009
GSVIVT01017920001	XP_002517202	Protein C9orf114, putative [Ricinus communis]	0	other						7.59065	15.735	1.05168	2.63294e-08	0.000693673
GSVIVT01017921001	XP_002281240	PREDICTED: transcription regulatory protein SNF2-like [Vitis vinifera]	0	transcription						47.9687	22.3602	-1.10116	2.27133e-22	5.98405e-18
GSVIVT01017924001	XP_003610679	Gibberellin receptor GID1 [Medicago truncatula]	1.27e-81	hormome related						11.1751	41.4079	1.88961	9.166e-41	2.41487e-36
GSVIVT01017925001	EIW70399	vacuolar protein 8 [Tremella mesenterica DSM 1558]	6.98e-23	transport						37.637	16.7702	-1.16625	1.52572e-19	4.01965e-15
GSVIVT01017926001	XP_002517208	serine-threonine protein kinase, plant-type, putative [Ricinus communis]	0	signal transduction						20.7689	8.48861	-1.29082	2.22339e-13	5.85776e-09
GSVIVT01017931001	XP_002517211	Cyclin-L1, putative [Ricinus communis]	1.01e-20	cell cycle						69.8973	19.1511	-1.86781	1.66877e-66	4.39653e-62
GSVIVT01017938001	XP_002277982	PREDICTED: protein TIME FOR COFFEE-like [Vitis vinifera]	0	other						4.74416	17.5983	1.89121	1.55863e-18	4.10637e-14
GSVIVT01017948001	XP_002516774	spermine synthase, putative [Ricinus communis]	0	metabolism						11.7023	41.9255	1.84104	6.7085e-40	1.76742e-35
GSVIVT01017960001	XP_002516783	heat shock protein 70kD, putative [Ricinus communis]	0	protein folding	13.2676	1.56589	-3.08285	1.27094e-22	3.34842e-18	161.723	5.7971	-4.80205	0	0
GSVIVT01017965001	NP_001060058	Os07g0572400 [Oryza sativa Japonica Group]	1.6e-26	other	14.693	5.81616	-1.33699	5.4948e-10	1.44766e-05
GSVIVT01017974001	NP_563737	LOW PSII accumulation 19 protein [Arabidopsis thaliana]	2.01e-65	Photosystem						16.341	3.72671	-2.13252	5.4886e-20	1.44603e-15
GSVIVT01017975001	XP_002524340	40S ribosomal protein S18, putative [Ricinus communis]	1.23e-74	translation						81.2833	206.315	1.34382	1.74664e-119	4.6017e-115
GSVIVT01017987001	XP_002517127	lactoylglutathione lyase, putative [Ricinus communis]	8.31e-49	metabolism						25.7239	12.4224	-1.05017	3.06244e-12	8.06829e-08
GSVIVT01017993001	ADC32119	calmodulin protein kinase [Lonicera japonica]	1.75e-110	signal transduction						15.0759	5.17598	-1.54234	9.79491e-13	2.58057e-08
GSVIVT01018000001				unknown	16.6667	7.38205	-1.17487	1.85031e-09	4.87482e-05	28.6758	2.58799	-3.46993	3.03458e-55	7.99492e-51
GSVIVT01018003001	XP_002517113	N-acetyltransferase, putative [Ricinus communis]	1.05e-87	metabolism	14.8026	70.465	2.25105	4.59912e-80	1.21168e-75
GSVIVT01018011001	NP_172037	putative RNA helicase SDE3 [Arabidopsis thaliana]	0	other						7.59065	18.9441	1.31945	1.05318e-12	2.7747e-08
GSVIVT01018024001	XP_002512232	40S ribosomal protein S3a, putative [Ricinus communis]	5.12e-156	translation						3.79533	20.8074	2.4548	5.05697e-29	1.33231e-24
GSVIVT01018026001	XP_811823	stress-inducible protein STI1-like [Trypanosoma cruzi strain CL Brener]	1.59e-23	stress related						10.5426	33.3333	1.66074	3.49769e-28	9.21503e-24
GSVIVT01018030001				unknown	3.94737	13.6456	1.78947	2.9446e-13	7.75785e-09
GSVIVT01018032001	XP_002517076	ice binding protein, putative [Ricinus communis]	2.64e-173	stress related	34.2106	10.5138	-1.70215	3.1565e-28	8.31613e-24
GSVIVT01018036001	XP_002517075	Chlorophyllase-2, chloroplast precursor, putative [Ricinus communis]	4.26e-164	metabolism	16.6667	122.028	2.87217	3.19491e-180	8.41732e-176	31.1006	89.7515	1.52899	3.03616e-64	7.99907e-60
GSVIVT01018044001	ACB20694	putative cold-inducible protein [Camellia sinensis]	4.01e-63	stress related	247.588	576.135	1.21847	1.32926e-267	3.50206e-263	320.494	674.534	1.07359	1.89052e-270	4.98077e-266
GSVIVT01018050001	XP_002266887	PREDICTED: asparagine synthetase B [glutamine-hydrolyzing]-like [Vitis vinifera]	9.52e-130	metabolism						38.4804	91.3043	1.24656	1.36941e-48	3.60784e-44
GSVIVT01018052001	NP_171917	leucine-rich repeat protein kinase-like protein [Arabidopsis thaliana]	0	signal transduction	11.5132	25.3898	1.14096	7.50753e-13	1.97793e-08
GSVIVT01018070001	XP_002517054	calmodulin, putative [Ricinus communis]	3.73e-96	signal transduction						10.648	24.8447	1.22236	1.75801e-14	4.63165e-10
GSVIVT01018080001	ACG47470	plant-specific domain TIGR01615 family protein [Zea mays]	9.95e-33	other						45.0168	13.354	-1.75319	3.44379e-40	9.07301e-36
GSVIVT01018092001	NP_568629	NAD(P)H dehydrogenase 18 [Arabidopsis thaliana]	7.15e-89	metabolism						64.8368	29.3996	-1.14102	5.33656e-31	1.40597e-26
GSVIVT01018094001	XP_002284047	PREDICTED: transcription factor UNE12 [Vitis vinifera]	1.25e-165	transcription	2.96053	29.1926	3.30168	6.47659e-51	1.70632e-46	8.22321	21.8426	1.40937	1.36208e-15	3.58854e-11
GSVIVT01018099001	XP_002517024	Auxin-responsive protein IAA4, putative [Ricinus communis]	1.73e-106	hormome related	14.9123	41.2724	1.46867	1.08972e-27	2.87098e-23	14.9705	89.3374	2.57715	2.1404e-124	5.63909e-120
GSVIVT01018113001	ADR71251	40S ribosomal protein S15D [Hevea brasiliensis]	8.42e-81	translation						29.4138	74.2236	1.33539	3.72646e-44	9.81774e-40
GSVIVT01018161001	XP_002278670	PREDICTED: zinc finger protein ZAT9-like isoform 1 [Vitis vinifera]	1.53e-120	other						7.59065	19.8758	1.38871	4.13277e-14	1.08882e-09
GSVIVT01018169001	XP_002510970	ubiquitin-protein ligase, putative [Ricinus communis]	2.73e-122	ubiquitin						13.5999	30.2277	1.15227	7.74822e-16	2.04135e-11
GSVIVT01018178001	XP_003633901	PREDICTED: CCR4-NOT transcription complex subunit 1-like [Vitis vinifera]	0	transcription						20.9797	9.21325	-1.18721	3.98944e-12	1.05106e-07
GSVIVT01018182001	XP_002277890	PREDICTED: protein transport protein Sec61 subunit beta-like [Vitis vinifera]	8.26e-26	transport	23.0263	5.70431	-2.01316	3.97512e-24	1.04729e-19
GSVIVT01018204001	XP_002277183	PREDICTED: squamosa promoter-binding-like protein 8 isoform 1 [Vitis vinifera]	0	other	21.3816	49.4374	1.20923	6.40467e-25	1.68738e-20	25.3022	77.8468	1.62138	8.46647e-61	2.23058e-56
GSVIVT01018220001	NP_001078060	alpha/beta-hydrolase domain-containing protein [Arabidopsis thaliana]	0	metabolism	16.4474	35.3444	1.10362	2.80025e-16	7.37754e-12
GSVIVT01018224001	XP_002276342	PREDICTED: autophagy-related protein 3 [Vitis vinifera]	0	metabolism						55.0322	25.1553	-1.12942	2.84069e-26	7.48408e-22
GSVIVT01018233001	NP_191604	phosphoglycerate mutase-like protein [Arabidopsis thaliana]	4.41e-106	metabolism						10.7534	27.7433	1.36734	1.77192e-18	4.66829e-14
GSVIVT01018246001	XP_002948707	apoptosis antagonizing transcription factor-like protein [Volvox carteri f. nagariensis]	4.65e-37	transcription						5.48214	22.3602	2.02812	5.23403e-25	1.37896e-20
GSVIVT01018290001	XP_003624316	Transcription factor [Medicago truncatula]	7.37e-58	transcription						171.106	374.431	1.12981	3.81929e-164	1.00623e-159
GSVIVT01018293001	NP_193430	cell division control protein 7 [Arabidopsis thaliana]	0	cell cycle						3.2682	10.352	1.66334	3.74981e-10	9.87926e-06
GSVIVT01018327001	XP_002526486	1-phosphatidylinositol-4-phosphate 5-kinase, putative [Ricinus communis]	3.02e-121	signal transduction						17.2898	3.72671	-2.21395	6.13431e-22	1.61615e-17
GSVIVT01018328001	NP_001148023	60S ribosomal protein L37a [Zea mays]	1.86e-58	translation						83.4972	224.016	1.42381	3.69172e-141	9.72621e-137
GSVIVT01018361001	XP_002266653	PREDICTED: ras-related protein RABH1b [Vitis vinifera]	2.56e-130	signal transduction						0.843406	13.0435	3.95096	1.38322e-28	3.64424e-24
GSVIVT01018372001	XP_002266315	PREDICTED: acyl carrier protein 1, mitochondrial [Vitis vinifera]	1.98e-87	metabolism						6.43097	24.4306	1.92558	1.70184e-25	4.48367e-21
GSVIVT01018381001	XP_002528781	2-deoxyglucose-6-phosphate phosphatase, putative [Ricinus communis]	1.86e-108	metabolism						6.11469	17.0807	1.48202	1.89426e-13	4.99062e-09
GSVIVT01018391001				unknown	14.0351	34.5614	1.30012	5.6965e-20	1.5008e-15
GSVIVT01018403001	XP_002265346	PREDICTED: ABC transporter C family member 9-like [Vitis vinifera]	0	transport	10.5263	31.6533	1.58836	4.18378e-24	1.10226e-19
GSVIVT01018419001	XP_002526512	sterol desaturase, putative [Ricinus communis]	9.35e-121	metabolism	25.1097	57.155	1.18664	1.08653e-27	2.86256e-23
GSVIVT01018466001	XP_002270958	PREDICTED: subtilisin-like protease [Vitis vinifera]	0	proteolysis	2.85088	13.0864	2.19858	4.38445e-16	1.15513e-11	27.1998	119.255	2.13237	4.03539e-132	1.06316e-127
GSVIVT01018480001				unknown						23.2991	6.52174	-1.83695	3.97829e-23	1.04812e-18
GSVIVT01018514001	XP_002267474	PREDICTED: probable rRNA-processing protein EBP2 homolog [Vitis vinifera]	3.12e-42	RNA processing						5.16586	35.5072	2.78103	5.96592e-55	1.57178e-50
GSVIVT01018517001	XP_002267091	PREDICTED: enolase [Vitis vinifera]	0	metabolism						22.4557	50.8281	1.17855	6.28988e-26	1.65713e-21
GSVIVT01018528001	XP_002266655	PREDICTED: hypersensitive-induced response protein 4 [Vitis vinifera]	0	stress related	4.05702	12.0797	1.57409	2.45123e-10	6.45801e-06
GSVIVT01018537001	NP_001237229	40S ribosomal protein S13 [Glycine max]	4.1e-102	translation						7.27438	40.7867	2.4872	9.35994e-56	2.46597e-51
GSVIVT01018550001				unknown						22.034	70.6004	1.67995	4.20146e-58	1.10692e-53
GSVIVT01018553001	XP_003625216	40S ribosomal protein S20-2 [Medicago truncatula]	1.3e-75	translation						86.0274	204.762	1.25108	1.87217e-106	4.93241e-102
GSVIVT01018613001				unknown						14.6542	37.1635	1.34258	2.02825e-23	5.34363e-19
GSVIVT01018648001	XP_002510951	Glycerol-3-phosphate transporter, putative [Ricinus communis]	0	transport						41.3269	93.1677	1.17275	3.16974e-45	8.351e-41
GSVIVT01018654001	CAA67022	LMW heat shock protein [Arabidopsis thaliana]	1.62e-46	protein folding	268.97	3.24363	-6.37369	0	0	284.544	10.4555	-4.76632	0	0
GSVIVT01018677001				unknown	13.3772	4.13842	-1.69262	3.45788e-12	9.11013e-08
GSVIVT01018715001	XP_002510963	Structural maintenance of chromosome, putative [Ricinus communis]	0	other						5.06044	14.8033	1.54859	1.43966e-12	3.79292e-08
GSVIVT01018727001				unknown						60.8307	15.2174	-1.99908	1.80067e-63	4.74404e-59
GSVIVT01018731001	XP_003607196	E3 ubiquitin-protein ligase UPL3 [Medicago truncatula]	0	ubiquitin	33.1141	66.3266	1.00214	9.01985e-25	2.37637e-20
GSVIVT01018732001	ACM45081	3-dehydroquinate synthase [Vitis vinifera]	0	metabolism						70.6353	184.161	1.38251	1.51269e-111	3.98534e-107
GSVIVT01018739001	ABI34654	bZIP transcription factor bZIP80 [Glycine max]	9.78e-94	transcription						0.421703	13.7681	5.02896	1.28822e-34	3.39394e-30
GSVIVT01018767001	XP_002277548	PREDICTED: pathogenesis-related protein 5 [Vitis vinifera]	3.66e-124	stress related	45.8334	21.0277	-1.12411	6.13137e-21	1.61537e-16
GSVIVT01018781001	ADO95201	flavanone 3-hydroxylase [Litchi chinensis]	1.52e-131	metabolism						62.3066	238.82	1.93847	8.37836e-232	2.20736e-227
GSVIVT01018782001	NP_201424	Chalcone-flavanone isomerase family protein [Arabidopsis thaliana]	5.66e-52	metabolism	22.9167	5.81616	-1.97826	1.57376e-23	4.14624e-19
GSVIVT01018785001	XP_002510527	clathrin coat assembly protein ap17, putative [Ricinus communis]	3.99e-94	transport						5.69299	22.3602	1.97368	3.26034e-24	8.58969e-20
GSVIVT01018789001	XP_003629331	RNA-binding protein, putative [Medicago truncatula]	8.51e-141	other	10.636	21.3632	1.00618	1.59236e-09	4.19522e-05
GSVIVT01018801001	XP_002269631	peptidyl-prolyl cis-trans isomerase Pin1 [Vitis vinifera]	4.03e-81	metabolism						37.637	98.2401	1.38416	9.10161e-61	2.39791e-56
GSVIVT01018807001	BAC53940	stress-inducible H1 histone-like protein [Nicotiana tabacum]	2.93e-36	stress related	13.1579	48.207	1.87331	3.23438e-44	8.52131e-40
GSVIVT01018810001	XP_002270436	PREDICTED: probable polyprenol reductase 2 [Vitis vinifera]	0	metabolism						12.4402	3.51967	-1.8215	3.79979e-13	1.00109e-08
GSVIVT01018828001	XP_003612112	Transmembrane and coiled-coil domain-containing protein [Medicago truncatula]	0	other						6.5364	19.1511	1.55086	1.07493e-15	2.83201e-11
GSVIVT01018851001	XP_002274106	PREDICTED: transmembrane protein 222-like [Vitis vinifera]	2.68e-136	other						37.0044	12.94	-1.51587	1.39106e-27	3.6649e-23
GSVIVT01018873001				unknown	4.60527	14.9878	1.70243	1.48127e-13	3.90255e-09
GSVIVT01018878001	AFG16868	dehydrin 1 [Vitis pseudoreticulata]	1.98e-36	stress related	11.5132	26.732	1.21528	1.40177e-14	3.69309e-10	55.4539	3.62319	-3.93596	3.89756e-116	1.02685e-111
GSVIVT01018880001	XP_002484287	rRNA processing protein Pwp1, putative [Talaromyces stipitatus ATCC 10500]	1.74e-95	RNA processing						11.2806	25.6729	1.18641	2.56021e-14	6.74513e-10
GSVIVT01018921001	NP_001078807	Phosphatidic acid phosphatase (PAP2) family protein [Arabidopsis thaliana]	2.32e-66	metabolism	13.5965	30.8704	1.18299	6.46039e-16	1.70205e-11
GSVIVT01018934001	XP_002521562	alpha/beta hydrolase, putative [Ricinus communis]	0	metabolism	16.4474	85.7884	2.38292	9.33087e-104	2.45831e-99	26.3564	81.2629	1.62444	1.57509e-63	4.14974e-59
GSVIVT01018936001	NP_179417	phosphopantetheine adenylyltransferase [Arabidopsis thaliana]	1.66e-88	metabolism	37.3904	90.7097	1.27859	1.52521e-47	4.01831e-43
GSVIVT01018939001	XP_002512915	laccase, putative [Ricinus communis]	0	metabolism						43.1191	20.8074	-1.05123	4.80218e-19	1.26518e-14
GSVIVT01018941001	XP_002521569	anaphase-promoting complex, putative [Ricinus communis]	1.22e-114	cell cycle	6.35966	15.547	1.28962	4.93074e-10	1.29905e-05
GSVIVT01018943001	XP_002521570	ubiquitin-protein ligase, putative [Ricinus communis]	0	ubiquitin	9.75878	40.9368	2.06863	7.38635e-43	1.94601e-38
GSVIVT01018944001	ADZ73427	MYB transcription factor [Vitis pseudoreticulata]	6.37e-37	transcription						11.4914	35.8178	1.64012	1.24104e-29	3.26965e-25
GSVIVT01018945001	XP_002266534	PREDICTED: ATPase family AAA domain-containing protein 3-A [Vitis vinifera]	0	other						6.5364	19.6687	1.58934	1.4618e-16	3.85125e-12
GSVIVT01018954001	XP_002527470	50S ribosomal protein L6, putative [Ricinus communis]	8.61e-60	translation						12.2294	27.7433	1.18179	3.21455e-15	8.46906e-11
GSVIVT01018966001				unknown	87.1711	32.3244	-1.43123	9.21084e-54	2.42669e-49	120.08	57.971	-1.05059	9.26055e-49	2.43978e-44
GSVIVT01018969001				unknown	75.2194	29.64	-1.34356	1.12372e-42	2.96055e-38	83.4972	15.942	-2.38889	2.79084e-107	7.35274e-103
GSVIVT01018970001				unknown	16.2281	5.92801	-1.45287	5.79791e-12	1.52752e-07	46.1765	10.2484	-2.17175	6.29027e-54	1.65723e-49
GSVIVT01018979001	XP_002310223	chromatin remodeling complex subunit [Populus trichocarpa]	0	other						3.6899	17.8054	2.27066	4.37974e-23	1.15389e-18
GSVIVT01018983001	XP_002270563	PREDICTED: putative F-box protein At3g23950 [Vitis vinifera]	0	other						23.5099	11.5942	-1.01987	5.94301e-11	1.56575e-06
GSVIVT01018991001	XP_001696380	nuclear pre-mRNA splicing factor, component of splicing factor 3b [Chlamydomonas reinhardtii]	4.16e-137	RNA processing						5.48214	21.7391	1.98748	8.57676e-24	2.25963e-19
GSVIVT01018992001	NP_195386	pentatricopeptide repeat-containing protein [Arabidopsis thaliana]	1.9e-148	other						4.00618	10.766	1.42619	8.07156e-09	0.000212653
GSVIVT01019006001	XP_002327698	GRAS family transcription factor [Populus trichocarpa]	0	transcription						13.9162	4.14079	-1.74879	8.30504e-14	2.18805e-09
GSVIVT01019028001	ABB47316	expressed protein [Oryza sativa Japonica Group]	3.26e-86	other	25.7676	11.1849	-1.204	6.30866e-14	1.66208e-09
GSVIVT01019029001	XP_003631109	Pentatricopeptide repeat-containing protein [Medicago truncatula]	0	other						20.4526	7.45341	-1.45631	2.13851e-15	5.63411e-11
GSVIVT01019038001	XP_002269408	PREDICTED: wall-associated receptor kinase-like 4-like [Vitis vinifera]	0	signal transduction						4.32246	13.4576	1.63849	2.12346e-12	5.59447e-08
GSVIVT01019041001	XP_003629519	Disease resistance-like protein [Medicago truncatula]	0	stress related	27.4123	57.3787	1.06569	8.82105e-24	2.32399e-19
GSVIVT01019050001	XP_003624211	Phospholipase A1 [Medicago truncatula]	0	metabolism						21.6123	5.90062	-1.87291	4.07496e-22	1.07359e-17
GSVIVT01019052001	XP_002315119	dicer-like protein [Populus trichocarpa]	0	other						41.7486	11.5942	-1.84832	4.43058e-40	1.16728e-35
GSVIVT01019059001	XP_002514816	acyl carrier protein, putative [Ricinus communis]	1.19e-66	metabolism						30.5735	138.82	2.18286	6.26244e-158	1.6499e-153
GSVIVT01019060001	XP_003624204	Calreticulin-3 [Medicago truncatula]	0	protein folding	26.6448	10.5138	-1.34156	1.62756e-16	4.28798e-12
GSVIVT01019065001	NP_564846	plastid transcriptionally active 4 [Arabidopsis thaliana]	3.05e-153	transcription						62.7283	27.0186	-1.21516	5.7906e-33	1.52559e-28
GSVIVT01019067001	XP_003622830	Eukaryotic translation initiation factor 3 subunit A [Medicago truncatula]	3.82e-43	translation						11.8077	27.7433	1.23241	4.28333e-16	1.12849e-11
GSVIVT01019074001	NP_001234691	wound-inducible carboxypeptidase precursor [Solanum lycopersicum]	0	stress related	20.1755	45.7463	1.18105	1.81241e-22	4.77498e-18
GSVIVT01019089001	AEP17009	isopentenyl diphosphate isomerase II(IPI2) [Vitis vinifera]	9.07e-168	metabolism	33.3334	14.7641	-1.17487	8.16953e-17	2.15234e-12
GSVIVT01019131001	XP_002512620	abc transporter, putative [Ricinus communis]	0	transport						18.4495	43.0642	1.22291	1.65785e-23	4.36778e-19
GSVIVT01019143001	NP_001041737	Os01g0100600 [Oryza sativa Japonica Group]	3.84e-42	other						20.1363	9.00621	-1.16081	2.15112e-11	5.66735e-07
GSVIVT01019146001	ADD20270	meiotic cell division protein Pelota/DOm34 [Glossina morsitans morsitans]	1.76e-146	cell cycle	7.5658	16.1063	1.09006	1.91312e-08	0.00050403	7.69608	21.6356	1.49121	1.28568e-16	3.38724e-12
GSVIVT01019304001				unknown						74.536	34.3685	-1.11685	3.55056e-34	9.35431e-30
GSVIVT01019320001	BAH56904	AT1G48450 [Arabidopsis thaliana]	3.78e-89	other						10.648	23.706	1.15467	6.37912e-13	1.68064e-08
GSVIVT01019325001	XP_002270166	PREDICTED: upstream activation factor subunit spp27 [Vitis vinifera]	2.77e-61	other						24.1425	77.0186	1.67363	7.51528e-63	1.97997e-58
GSVIVT01019326001	XP_002523972	RNA polymerase sigma factor rpoD1, putative [Ricinus communis]	0	transcription	94.7369	215.645	1.18666	8.96535e-98	2.36201e-93
GSVIVT01019397001				unknown	32.1272	67.6688	1.07469	5.67872e-28	1.49612e-23
GSVIVT01019399001	XP_002279230	homeobox protein BEL1 homolog [Vitis vinifera]	0	transcription	14.8026	34.114	1.20451	8.60986e-18	2.26835e-13
GSVIVT01019405001	XP_002509850	polygalacturonase, putative [Ricinus communis]	0	metabolism	101.645	11.2968	-3.16955	6.5448e-165	1.72429e-160	87.5034	36.1284	-1.27621	1.96373e-48	5.17365e-44
GSVIVT01019407001	BAD95030	heat-shock protein [Arabidopsis thaliana]	3.99e-142	protein folding	897.26	25.1661	-5.15597	0	0	1413.13	51.8633	-4.76803	0	0
GSVIVT01019409001	XP_002513648	40S ribosomal protein S10, putative [Ricinus communis]	7.61e-61	translation						48.4958	99.1718	1.03207	1.57266e-39	4.14333e-35
GSVIVT01019412001	ACF93237	monodehydroascorbate reductase [Picrorhiza kurrooa]	0	metabolism						14.865	30.7453	1.04844	3.81479e-14	1.00505e-09
GSVIVT01019413001	XP_002274512	PREDICTED: putative late blight resistance protein homolog R1B-19 [Vitis vinifera]	9.97e-40	transport	18.4211	5.14506	-1.8401	9.89705e-18	2.60748e-13	15.7084	3.00207	-2.38751	7.95242e-22	2.09514e-17
GSVIVT01019415001	ABV89583	plastid 2C-methyl-D-erythritol 2,4-cyclodiphosphate synthase [Rauvolfia verticillata]	4.75e-114	metabolism						53.978	24.0166	-1.16834	4.12895e-27	1.08781e-22
GSVIVT01019423001	BAF01103	transcription factor like protein [Arabidopsis thaliana]	2.47e-159	transcription	7.1272	22.5935	1.6645	6.98481e-19	1.84022e-14	4.1116	12.8364	1.64247	5.96291e-12	1.57099e-07
GSVIVT01019426001	NP_001046500	Os02g0265700 [Oryza sativa Japonica Group]	7.75e-14	other						8.32863	16.9772	1.02745	1.47714e-08	0.000389166
GSVIVT01019452001				unknown	18.8597	4.69767	-2.00529	4.96645e-20	1.30846e-15
GSVIVT01019465001	XP_002276076	PREDICTED: BTB/POZ domain-containing protein POB1-like [Vitis vinifera]	0	other						30.1518	9.10973	-1.72676	4.20568e-27	1.10803e-22
GSVIVT01019467001	XP_002271828	PREDICTED: ABC transporter C family member 10-like [Vitis vinifera]	0	transport	11.8421	101.335	3.09714	9.07185e-162	2.39007e-157	14.865	59.5238	2.00154	5.08806e-62	1.3405e-57
GSVIVT01019481001	BAD42432	bZip transcription factor [Psophocarpus tetragonolobus]	1.44e-73	transcription	130.263	38.6998	-1.75103	3.65686e-105	9.63437e-101	38.5858	9.73085	-1.98743	9.10547e-41	2.39893e-36
GSVIVT01019490001	AFG67098	Pinus taeda anonymous locus 0_12663_02 genomic sequence	9.2e-19	other						110.275	7.86749	-3.80906	2.95929e-223	7.79654e-219
GSVIVT01019509001	XP_002509937	nucleotide binding protein, putative [Ricinus communis]	0	other						5.58757	18.4265	1.72149	2.99061e-17	7.87907e-13
GSVIVT01019513001	NP_001042427	Os01g0220500 [Oryza sativa Japonica Group]	7.34e-42	other						6.32555	36.1284	2.51387	3.28622e-50	8.65786e-46
GSVIVT01019515001				unknown	49.0132	155.359	1.66436	6.531e-117	1.72066e-112	39.7455	126.915	1.675	3.87223e-102	1.02018e-97
GSVIVT01019518001	XP_002515859	DNA primase, putative [Ricinus communis]	0	replication						4.21703	11.1801	1.40664	6.06965e-09	0.000159911
GSVIVT01019529001	XP_002509958	cytochrome oxidase biogenesis protein, putative [Ricinus communis]	5.69e-123	metabolism						12.0185	26.1905	1.12378	1.47821e-13	3.89449e-09
GSVIVT01019538001	ACF06631	26S proteasome regulatory particle non-ATPase subunit 8 [Elaeis guineensis]	0	proteolysis						3.90075	10.8696	1.47847	2.97492e-09	7.83773e-05
GSVIVT01019542001	NP_176624	pentatricopeptide repeat-containing protein [Arabidopsis thaliana]	0	other						59.9873	29.7101	-1.0137	2.93509e-24	7.7328e-20
GSVIVT01019547001	XP_002268294	PREDICTED: UDP-glucose 4-epimerase GEPI48 [Vitis vinifera]	0	metabolism	13.7062	40.042	1.54669	7.0811e-29	1.86559e-24
GSVIVT01019605001	XP_002263816	PREDICTED: beta-amylase 1, chloroplastic-like [Vitis vinifera]	0	metabolism						116.39	58.0745	-1.00299	4.60101e-44	1.21218e-39
GSVIVT01019607001	CAB72128	heat shock protein 70 [Cucumis sativus]	0	protein folding	121.601	18.1196	-2.74653	1.88787e-170	4.97379e-166
GSVIVT01019608001	NP_175906	NAD synthetase [Arabidopsis thaliana]	0	metabolism	26.2062	53.9113	1.04068	1.00346e-21	2.64371e-17
GSVIVT01019618001	XP_002518879	WD-repeat protein, putative [Ricinus communis]	0	other	7.5658	20.021	1.40395	1.00565e-13	2.64949e-09
GSVIVT01019631001	XP_002280984	PREDICTED: protein yippee-like At4g27745 isoform 1 [Vitis vinifera]	1.9e-75	other	68.4211	27.2912	-1.32601	2.66297e-38	7.01587e-34	46.3873	19.9793	-1.21523	5.58026e-25	1.47018e-20
GSVIVT01019633001	XP_002518892	Oligopeptide transporter, putative [Ricinus communis]	0	transport						9.06662	30.3313	1.74217	1.78725e-27	4.70868e-23
GSVIVT01019636001	XP_002280885	PREDICTED: early nodulin-like protein 1 [Vitis vinifera]	7.04e-12	other						12.124	36.2319	1.5794	1.70678e-28	4.49667e-24
GSVIVT01019639001	NP_199012	Metal-dependent protein hydrolase [Arabidopsis thaliana]	0	metabolism						14.0216	41.6149	1.56945	3.97133e-32	1.04629e-27
GSVIVT01019653001	XP_002518911	cytochrome P450, putative [Ricinus communis]	0	metabolism	8.99124	29.8637	1.7318	1.49556e-25	3.94021e-21
GSVIVT01019655001	XP_002280048	PREDICTED: homeobox-leucine zipper protein ATHB-12 [Vitis vinifera]	8.31e-139	transcription	26.2062	1.23034	-4.41278	1.26823e-56	3.34129e-52	12.8619	2.38095	-2.4335	1.41069e-18	3.71662e-14
GSVIVT01019659001	XP_002266775	PREDICTED: transcription factor MYC2-like [Vitis vinifera]	1.31e-100	transcription	0.657895	11.4086	4.11612	1.1414e-24	3.00712e-20
GSVIVT01019664001	BAA06877	cellulase precursor [Populus alba]	0	metabolism	75.9869	22.5935	-1.74984	2.85993e-62	7.53478e-58	38.0587	7.97101	-2.25539	7.1724e-47	1.88964e-42
GSVIVT01019679001	XP_002524416	60S acidic ribosomal protein P1, putative [Ricinus communis]	1.18e-33	translation						56.5082	158.178	1.48502	8.9458e-107	2.35686e-102
GSVIVT01019680001	ACM78591	granule-bound starch synthase [Nelumbo nucifera]	0	metabolism	14.2544	72.4783	2.34614	2.00915e-86	5.29332e-82
GSVIVT01019681001	ABB46818	expressed protein [Oryza sativa Japonica Group]	2.7e-06	other	4.16667	16.1063	1.95066	6.4944e-17	1.71102e-12	1.79224	12.3188	2.78103	2.64644e-20	6.97232e-16
GSVIVT01019682001				unknown	1.31579	62.8593	5.57812	8.00862e-152	2.10995e-147	7.06353	35.8178	2.34222	5.16793e-46	1.36154e-41
GSVIVT01019687001	XP_003629621	Subtilisin-like protease [Medicago truncatula]	0	proteolysis						8.22321	20.3934	1.31033	2.12958e-13	5.61059e-09
GSVIVT01019698001	XP_002518947	Mitochondrial import inner membrane translocase subunit Tim13, putative [Ricinus communis]	1.51e-28	metabolism						13.7053	54.2443	1.98473	4.05478e-56	1.06827e-51
GSVIVT01019722001	XP_002276933	PREDICTED: trihelix transcription factor GT-2 [Vitis vinifera]	2.56e-110	transcription	34.6492	93.6178	1.43396	6.77497e-58	1.78493e-53
GSVIVT01019732001	XP_002865912	hydroxyproline-rich glycoprotein family protein [Arabidopsis lyrata subsp. lyrata]	3.91e-55	other	4.49562	17.8959	1.99304	4.79511e-19	1.26332e-14
GSVIVT01019743001	AAF80557	plasma membrane aquaporin [Vitis vinifera]	8.04e-154	transport	1781.25	453.437	-1.97392	0	0	3915.51	1135.4	-1.786	0	0
GSVIVT01019748001	XP_002274590	PREDICTED: GMP synthase [glutamine-hydrolyzing] [Vitis vinifera]	0	metabolism	8.44299	19.0144	1.17126	1.74055e-10	4.58566e-06
GSVIVT01019752001	XP_002274369	PREDICTED: tyrosyl-tRNA synthetase [Vitis vinifera]	0	metabolism						27.8324	60.2484	1.11416	6.39924e-28	1.68594e-23
GSVIVT01019753001	XP_002509807	kinesin heavy chain, putative [Ricinus communis]	0	cytoskeleton						14.9705	30.7453	1.03825	5.84302e-14	1.5394e-09
GSVIVT01019758001	XP_002509801	tubulin beta chain, putative [Ricinus communis]	0	cytoskeleton						4.63873	43.9958	3.24556	1.64271e-78	4.3279e-74
GSVIVT01019761001	NP_564814	transcription factor jumonji (jmjC) domain-containing protein [Arabidopsis thaliana]	0	transcription						32.3657	14.1822	-1.19039	1.33143e-17	3.5078e-13
GSVIVT01019815001	EIE24256	acetolactate synthase [Coccomyxa subellipsoidea C-169]	3.95e-23	metabolism	19.7369	44.6278	1.17705	7.20021e-22	1.89697e-17
GSVIVT01019816001				unknown	50.2194	4.80952	-3.38428	1.4882e-87	3.9208e-83	107.534	3.62319	-4.89139	5.47857e-257	1.44338e-252
GSVIVT01019829001	ADC94861	HSP transcription factor [Vitis pseudoreticulata]	6.71e-164	transcription						26.989	0.10352	-8.02632	4.09651e-79	1.07927e-74
GSVIVT01019830001	NP_001055135	Os05g0301600 [Oryza sativa Japonica Group]	3.19e-20	signal transduction	19.1886	4.47397	-2.10062	1.83401e-21	4.83188e-17	41.116	0.828157	-5.63365	3.36646e-106	8.86927e-102
GSVIVT01019836001	ADP69173	pathogenesis related protein-5 [Populus tomentosa]	2.53e-33	stress related	201.426	26.0609	-2.95029	1.53157e-302	4.03508e-298
GSVIVT01019840001	XP_002283030	PREDICTED: thaumatin-like protein [Vitis vinifera]	4.42e-110	other	337.5	29.64	-3.50927	0	0
GSVIVT01019849001	XP_002282917	PREDICTED: osmotin-like protein OSM34 [Vitis vinifera]	2.8e-105	other						10.4372	3.72671	-1.48575	4.93384e-09	0.000129987
GSVIVT01019873001	XP_002275872	PREDICTED: primary amine oxidase [Vitis vinifera]	0	metabolism	6.03071	19.7973	1.71491	2.01298e-17	5.30341e-13
GSVIVT01019878001	ACJ11713	UDP-L-rhamnose synthase [Gossypium hirsutum]	6.23e-53	metabolism						104.055	273.602	1.39473	1.23425e-166	3.25175e-162
GSVIVT01019880001	XP_002509684	homeobox protein knotted-1, putative [Ricinus communis]	7.14e-168	transcription	32.5658	81.8736	1.33004	1.06634e-45	2.80937e-41
GSVIVT01019887001	AAD22612	cell cycle switch protein [Medicago sativa subsp. x varia]	0	cell cycle	7.7851	17.0011	1.12684	3.71305e-09	9.78239e-05
GSVIVT01019890001	XP_002282120	PREDICTED: PGR5-like protein 1A, chloroplastic-like [Vitis vinifera]	0	other						460.605	211.698	-1.12153	2.09925e-199	5.5307e-195
GSVIVT01019913001	NP_001152607	growth-regulating factor [Zea mays]	1.03e-46	transcription						1.79224	10.8696	2.60046	5.31211e-17	1.39953e-12
GSVIVT01019914001	XP_002281623	PREDICTED: probable sugar phosphate/phosphate translocator At1g12500 isoform 1 [Vitis vinifera]	0	other						33.1037	72.7743	1.13644	3.18218e-34	8.38377e-30
GSVIVT01019947001				unknown	7.89475	23.0409	1.54523	1.69662e-17	4.46993e-13	5.58757	18.53	1.72957	1.95573e-17	5.15257e-13
GSVIVT01019958001	XP_002272287	PREDICTED: KH domain-containing protein At4g18375-like [Vitis vinifera]	0	other						12.2294	53.6232	2.1325	1.14847e-60	3.02577e-56
GSVIVT01019973001	XP_002522444	transferase, transferring glycosyl groups, putative [Ricinus communis]	0	metabolism						39.9564	17.3913	-1.20006	1.88907e-21	4.97694e-17
GSVIVT01019974001	XP_002522442	ribonuclease t2, putative [Ricinus communis]	7.49e-120	other						4.00618	12.3188	1.62057	2.26942e-11	5.979e-07
GSVIVT01019975001	XP_003613787	Pentatricopeptide repeat-containing protein [Medicago truncatula]	0	other						1.79224	13.147	2.8749	3.12022e-22	8.22053e-18
GSVIVT01019978001	XP_003613768	E3 ubiquitin-protein ligase MARCH3 [Medicago truncatula]	3e-85	ubiquitin	14.693	36.0155	1.29349	1.41836e-20	3.73682e-16	15.3922	42.4431	1.46333	9.27951e-30	2.44478e-25
GSVIVT01019998001	XP_002511569	Phytochrome kinase substrate, putative [Ricinus communis]	1.14e-43	Photosystem	9.97808	24.2713	1.28242	2.09885e-14	5.52963e-10
GSVIVT01020020001	XP_002517490	40S ribosomal protein S9, putative [Ricinus communis]	3.56e-122	translation						31.6277	84.1615	1.41197	6.31745e-54	1.66439e-49
GSVIVT01020027001	XP_002276549	PREDICTED: transcription factor bHLH135 [Vitis vinifera]	7.93e-39	transcription						15.603	33.3333	1.09514	4.43685e-16	1.16893e-11
GSVIVT01020033001	ADL36711	HD domain class transcription factor [Malus x domestica]	5.75e-147	transcription	23.9035	9.28349	-1.36449	2.29929e-15	6.05771e-11
GSVIVT01020040001	XP_002892801	UDP-galactose transporter 3 [Arabidopsis lyrata subsp. lyrata]	0	transport	48.7939	11.7442	-2.05476	4.80825e-50	1.26678e-45	44.5951	21.0145	-1.0855	1.55308e-20	4.09175e-16
GSVIVT01020061001	ADL36850	WHY domain class transcription factor [Malus x domestica]	1.03e-124	transcription						7.69608	15.8385	1.04124	2.99655e-08	0.00078947
GSVIVT01020069001	XP_002520134	alpha-amylase, putative [Ricinus communis]	0	metabolism	3.28948	20.5803	2.64533	1.50071e-29	3.95377e-25
GSVIVT01020070001	BAF95071	voltage-dependent anion channel [Nicotiana tabacum]	1.59e-146	transport						15.4976	37.3706	1.26986	8.40642e-22	2.21475e-17
GSVIVT01020071001	XP_002276517	PREDICTED: hypersensitive-induced response protein 1 [Vitis vinifera]	0	other	6.03071	20.6921	1.77868	6.03489e-19	1.58995e-14
GSVIVT01020076001	AAG52554	nitrate transporter (NTL1); 53025-56402 [Arabidopsis thaliana]	0	transport						11.7023	1.34576	-3.1203	1.30047e-21	3.42621e-17
GSVIVT01020078001	ADL36709	HD domain class transcription factor [Malus x domestica]	1.4e-97	transcription	70.6141	20.021	-1.81844	4.59415e-61	1.21037e-56
GSVIVT01020089001	AAY42864	thioredoxin H [Nicotiana alata]	4.27e-52	metabolism						10.5426	21.7391	1.04407	1.40296e-10	3.69624e-06
GSVIVT01020097001	XP_003613502	Tetratricopeptide repeat protein [Medicago truncatula]	0	other						17.817	6.8323	-1.38281	7.96019e-13	2.09719e-08
GSVIVT01020133001	ZP_09247032	cytochrome c biogenesis protein Ccb2 [Acaryochloris sp. CCMEE 5410]	3.22e-21	metabolism	16.6667	7.4939	-1.15318	2.99398e-09	7.88793e-05	26.0402	8.07453	-1.68929	4.8008e-23	1.26482e-18
GSVIVT01020135001	XP_002267941	PREDICTED: microtubule-associated protein SPIRAL2-like [Vitis vinifera]	0	cytoskeleton						11.5968	25.3623	1.12896	2.82062e-13	7.43121e-09
GSVIVT01020136001	ADL36860	WRKY domain class transcription factor [Malus x domestica]	0	transcription	24.5614	52.3454	1.09167	1.13887e-22	3.00047e-18
GSVIVT01020139001	AAY86036	pyruvate dehydrogenase, partial [Citrus x paradisi]	3.78e-130	metabolism						5.37671	12.6294	1.23199	1.89297e-08	0.000498723
GSVIVT01020143001	AAB61104	EST gb|T21469 comes from this gene [Arabidopsis thaliana]	3.84e-48	other						106.269	36.4389	-1.54417	6.37963e-77	1.68078e-72
GSVIVT01020148001				unknown						159.298	66.6666	-1.25669	3.65276e-84	9.62355e-80
GSVIVT01020204001	XP_002265468	PREDICTED: auxin-induced protein 5NG4-like [Vitis vinifera]	0	hormome related	3.72807	18.4551	2.30752	4.17176e-23	1.09909e-18
GSVIVT01020206001	XP_003613276	Threonyl-tRNA synthetase [Medicago truncatula]	0	metabolism						12.0185	25.5694	1.08915	9.43803e-13	2.48654e-08
GSVIVT01020213001				unknown	18.4211	7.60575	-1.2762	2.44921e-11	6.45268e-07
GSVIVT01020215001	ACI62866	trehalose 6-phosphate synthase [Gossypium arboreum]	0	metabolism						49.4447	20.6004	-1.26314	5.65033e-28	1.48864e-23
GSVIVT01020217001	XP_002534415	Potassium transporter, putative [Ricinus communis]	0	transport						79.3856	22.3602	-1.82794	4.16104e-73	1.09627e-68
GSVIVT01020222001	XP_002534321	spermidine synthase 1, putative [Ricinus communis]	0	metabolism						32.7874	83.4368	1.34754	5.39034e-50	1.42014e-45
GSVIVT01020236001	XP_002868662	metal-dependent phosphohydrolase HD domain-containing protein [Arabidopsis lyrata subsp. lyrata]	0	metabolism						23.4045	6.3147	-1.89	4.79645e-24	1.26367e-19
GSVIVT01020258001	XP_002265140	PREDICTED: vacuolar amino acid transporter 1 [Vitis vinifera]	0	transport						26.251	9.62733	-1.44717	5.22407e-19	1.37633e-14
GSVIVT01020401001	CAA58823	NADH dehydrogenase [Solanum tuberosum]	1.36e-68	metabolism						32.5766	72.6708	1.15754	4.02771e-35	1.06114e-30
GSVIVT01020404001	XP_002513404	eukaryotic translation elongation factor, putative [Ricinus communis]	1.32e-157	translation						160.985	433.747	1.42993	1.45216e-272	3.82585e-268
GSVIVT01020405001				unknown						475.576	1003	1.07658	0	0
GSVIVT01020410001	AAA86951	ribosomal protein L27 homolog [Pisum sativum]	2.38e-30	translation						11.2806	53.9337	2.25735	2.5447e-65	6.70427e-61
GSVIVT01020456001	XP_002268737	PREDICTED: probable LRR receptor-like serine/threonine-protein kinase At1g53430 [Vitis vinifera]	0	signal transduction						16.5518	6.3147	-1.39021	3.86523e-12	1.01833e-07
GSVIVT01020482001	XP_002271727	PREDICTED: DNA repair protein recA homolog 1, chloroplastic-like [Vitis vinifera]	0	other						3.2682	12.5259	1.93834	3.86168e-14	1.0174e-09
GSVIVT01020484001	XP_002271791	PREDICTED: photosystem II 10 kDa polypeptide, chloroplastic [Vitis vinifera]	7.6e-84	Photosystem						900.758	292.754	-1.62145	0	0
GSVIVT01020504001				unknown						62.3066	165.631	1.41052	1.33941e-103	3.52881e-99
GSVIVT01020517001	NP_192259	ankyrin repeat-containing protein [Arabidopsis thaliana]	7.2e-94	other						16.1301	5.48654	-1.55579	1.2524e-13	3.29957e-09
GSVIVT01020532001	ABB47837	expressed protein [Oryza sativa Japonica Group]	6.54e-61	other						13.8108	5.90062	-1.22686	5.00878e-09	0.000131961
GSVIVT01020539001	NP_171865	DTW domain-containing protein [Arabidopsis thaliana]	3.26e-152	other						11.386	25.9834	1.19033	1.57713e-14	4.1551e-10
GSVIVT01020541001				unknown	215.132	491.354	1.19154	8.78222e-221	2.31376e-216
GSVIVT01020551001	XP_002531713	ubiquitin conjugating enzyme, putative [Ricinus communis]	1.1e-124	ubiquitin						54.1888	22.8778	-1.24404	8.81952e-30	2.32359e-25
GSVIVT01020552001				unknown						0.632555	11.3872	4.17007	4.54788e-26	1.19819e-21
GSVIVT01020564001	CAC80990	dihydroorotase [Beta vulgaris]	0	metabolism						11.7023	25.5694	1.12763	2.39999e-13	6.323e-09
GSVIVT01020580001	NP_194017	Cell cycle regulated microtubule associated protein [Arabidopsis thaliana]	1.14e-27	cell cycle						5.69299	13.354	1.23002	8.38394e-09	0.000220883
GSVIVT01020583001	NP_001190471	phospholipid-translocating ATPase [Arabidopsis thaliana]	0	metabolism	3.61843	10.0664	1.47612	2.52279e-08	0.000664654
GSVIVT01020584001	XP_002276215	PREDICTED: ethylene-responsive transcription factor 4 [Vitis vinifera]	5.03e-96	transcription	11.0746	69.1228	2.64191	2.33943e-94	6.16345e-90
GSVIVT01020595001	NP_179649	reticulon-like protein B17 [Arabidopsis thaliana]	5.59e-93	other	15.4605	3.35548	-2.204	1.24187e-18	3.27184e-14	8.22321	20.8074	1.33933	5.16706e-14	1.36131e-09
GSVIVT01020601001	XP_002276985	PREDICTED: DDB1- and CUL4-associated factor 13 [Vitis vinifera]	0	other						10.1209	26.3975	1.38307	5.92695e-18	1.56151e-13
GSVIVT01020605001	NP_199231	Homeodomain-like transcriptional regulator [Arabidopsis thaliana]	0	transcription	34.4299	71.1361	1.04692	3.61114e-28	9.51392e-24
GSVIVT01020608001	XP_002277475	PREDICTED: receptor-like protein kinase HSL1 [Vitis vinifera]	2.76e-92	signal transduction	29.4956	65.5436	1.15195	4.41001e-30	1.16186e-25
GSVIVT01020652001	XP_002278771	PREDICTED: GTP-binding protein TypA/BipA homolog isoform 1 [Vitis vinifera]	0	other						8.43406	22.0497	1.38646	2.15338e-15	5.67329e-11
GSVIVT01020678001	NP_565975	protein trichome birefringence-like 39 [Arabidopsis thaliana]	1.01e-128	other	41.5571	12.639	-1.71722	3.22701e-34	8.50188e-30
GSVIVT01020679001				unknown						13.3891	5.48654	-1.28709	2.54828e-09	6.7137e-05
GSVIVT01020680001	XP_002284676	PREDICTED: 1-aminocyclopropane-1-carboxylate oxidase homolog 1 [Vitis vinifera]	0	metabolism						14.865	1.75983	-3.07841	1.19302e-26	3.14314e-22
GSVIVT01020699001	XP_002276519	PREDICTED: TPR repeat-containing thioredoxin TTL1-like [Vitis vinifera]	0	other						6.22012	16.2526	1.38565	7.02205e-12	1.85003e-07
GSVIVT01020705001	XP_002518037	Phosphoenolpyruvate carboxylase, putative [Ricinus communis]	0	metabolism	49.7808	133.324	1.42128	2.24053e-80	5.90291e-76
GSVIVT01020725001	XP_002518706	triacylglycerol lipase, putative [Ricinus communis]	3.45e-179	metabolism						188.29	32.7122	-2.52506	7.35709e-255	1.9383e-250
GSVIVT01020743001	NP_850376	60S ribosomal protein L11-1 [Arabidopsis thaliana]	9.02e-105	translation	199.891	76.2812	-1.38981	5.04266e-115	1.32854e-110	36.7936	140.787	1.93598	1.93022e-137	5.08535e-133
GSVIVT01020744001	XP_002523160	Reticuline oxidase precursor, putative [Ricinus communis]	1.01e-89	metabolism						18.4495	2.17391	-3.08522	1.06172e-32	2.79722e-28
GSVIVT01020748001	XP_003596710	Chaperone protein dnaJ [Medicago truncatula]	3.59e-158	protein folding						314.063	60.1449	-2.38454	0	0
GSVIVT01020760001	XP_002520373	Cell division protein ftsH, putative [Ricinus communis]	0	cell cycle	89.8027	216.764	1.27129	3.24558e-109	8.55081e-105
GSVIVT01020766001	XP_002881872	peroxisomal membrane 22 kDa family protein [Arabidopsis lyrata subsp. lyrata]	7.04e-90	transport						6.43097	21.8426	1.76404	1.09899e-20	2.89541e-16
GSVIVT01020782001	XP_002282413	PREDICTED: DNA-directed RNA polymerase II subunit RPB4 [Vitis vinifera]	2.34e-97	transcription						31.4169	85.3002	1.44101	3.05693e-56	8.0538e-52
GSVIVT01020783001	XP_002525886	small heat-shock protein, putative [Ricinus communis]	6.17e-102	protein folding	1.42544	108.717	6.25303	1.30813e-272	3.4464e-268	9.38289	121.118	3.69024	1.81695e-237	4.78693e-233
GSVIVT01020786001	NP_172244	putative LRR receptor-like serine/threonine-protein kinase [Arabidopsis thaliana]	0	signal transduction	16.4474	44.7397	1.4437	3.8914e-29	1.02523e-24
GSVIVT01020800001	XP_002282723	PREDICTED: DNA-directed RNA polymerases I, II, and III subunit RPABC2 [Vitis vinifera]	1.35e-70	transcription						18.8712	7.14285	-1.40161	1.08066e-13	2.84712e-09
GSVIVT01020809001	XP_002278350	PREDICTED: pentatricopeptide repeat-containing protein At3g59040 [Vitis vinifera]	0	other	3.28948	10.5138	1.67636	6.52591e-10	1.71932e-05	18.3441	39.1304	1.09298	1.95086e-18	5.13973e-14
GSVIVT01020815001	XP_002521589	aldo/keto reductase, putative [Ricinus communis]	0	metabolism	105.702	244.279	1.20853	1.42635e-113	3.75786e-109
GSVIVT01020820001	XP_002273413	PREDICTED: TMV resistance protein N-like [Vitis vinifera]	4.48e-38	stress related						15.4976	7.14285	-1.11747	7.75884e-09	0.000204414
GSVIVT01020826001	XP_002283175	PREDICTED: transmembrane protein 56-B [Vitis vinifera]	2.06e-140	other						12.9674	3.72671	-1.79891	1.98614e-13	5.23269e-09
GSVIVT01020828001	ACR61392	phytoene synthase protein [Fragaria x ananassa]	0	metabolism	72.6974	187.012	1.36315	4.93941e-105	1.30134e-100
GSVIVT01020832001	ABW34390	glutathione S-transferase 5 [Vitis vinifera]	6.04e-126	metabolism	9.53948	37.4695	1.97373	3.34416e-37	8.81051e-33
GSVIVT01020856001	XP_002283538	PREDICTED: T-complex protein 1 subunit epsilon [Vitis vinifera]	0	metabolism						32.8928	92.236	1.48756	1.94689e-63	5.12929e-59
GSVIVT01020873001	XP_002532083	pentatricopeptide repeat-containing protein, putative [Ricinus communis]	0	other						17.1844	4.86542	-1.82046	2.11463e-17	5.57121e-13
GSVIVT01020876001	NP_181818	basic secretory protein (BSP) family protein [Arabidopsis thaliana]	2.94e-44	other	40.022	12.5271	-1.67574	5.38414e-32	1.41851e-27
GSVIVT01020895001	XP_002517018	ankyrin repeat-containing protein, putative [Ricinus communis]	7.45e-39	other						19.6092	4.03727	-2.28008	1.91713e-25	5.05087e-21
GSVIVT01020905001	XP_002533395	ankyrin repeat-containing protein, putative [Ricinus communis]	2.88e-93	other						46.1765	3.72671	-3.63118	3.72191e-91	9.80575e-87
GSVIVT01020909001	XP_002892246	ubiquitin-associated /TS-N domain-containing protein [Arabidopsis lyrata subsp. lyrata]	6.49e-96	ubiquitin						29.6246	76.7081	1.37258	2.1363e-47	5.62829e-43
GSVIVT01020914001	XP_002273132	PREDICTED: actin-related protein 2/3 complex subunit 4-like [Vitis vinifera]	6.83e-120	cytoskeleton						3.79533	10.1449	1.41846	2.26352e-08	0.000596346
GSVIVT01020936001	XP_003606826	Ribosome biogenesis protein BMS1-like protein [Medicago truncatula]	0	translation	6.03071	18.567	1.62234	2.17291e-15	5.72474e-11
GSVIVT01021014001	XP_002518039	Chaperone protein dnaJ 20, chloroplast precursor, putative [Ricinus communis]	3.66e-68	protein folding	65.022	26.0609	-1.31904	3.06827e-36	8.08366e-32
GSVIVT01021019001	XP_002514050	Anthranilate N-benzoyltransferase protein, putative [Ricinus communis]	2.08e-127	metabolism	11.2939	4.36212	-1.37244	2.26624e-08	0.000597064
GSVIVT01021041001	NP_001031628	adenosylhomocysteinase 1 [Arabidopsis thaliana]	2.92e-120	metabolism						112.7	432.712	1.94092	0	0
GSVIVT01021046001	XP_002328910	serine hydroxymethyltransferase 6 [Populus trichocarpa]	7.8e-165	metabolism						165.518	332.298	1.00549	3.11912e-121	8.21764e-117
GSVIVT01021049001	XP_002520613	selenium-binding protein, putative [Ricinus communis]	0	other						222.237	107.867	-1.04284	4.89877e-87	1.29063e-82
GSVIVT01021057001	ADI60301	ER luminal protein receptor 2b [Nicotiana benthamiana]	2.58e-86	other						8.32863	21.0145	1.33523	4.46375e-14	1.17602e-09
GSVIVT01021074001	XP_002266835	PREDICTED: transcription factor FAMA [Vitis vinifera]	0	transcription						21.6123	5.07246	-2.09109	3.24267e-25	8.54315e-21
GSVIVT01021080001	ACJ02350	60S ribosomal protein L13A [Vernicia fordii]	1.65e-68	translation						109.327	290.994	1.41234	2.11784e-180	5.57965e-176
GSVIVT01021091001	XP_002273941	PREDICTED: putative E3 ubiquitin-protein ligase RING1a-like [Vitis vinifera]	0	ubiquitin						29.2029	11.9048	-1.29458	5.11571e-18	1.34778e-13
GSVIVT01021092001	XP_002279836	PREDICTED: auxin-repressed 12.5 kDa protein isoform 1 [Vitis vinifera]	2.94e-65	hormome related						54.5051	20.0828	-1.44043	7.36583e-37	1.9406e-32
GSVIVT01021096001	XP_002509445	serine-threonine protein kinase, plant-type, putative [Ricinus communis]	0	signal transduction						45.9656	14.8033	-1.63464	2.36365e-37	6.22729e-33
GSVIVT01021099001	NP_564307	MAC/Perforin domain-containing protein [Arabidopsis thaliana]	0	other	10.1974	23.3765	1.19686	9.20688e-13	2.42564e-08
GSVIVT01021103001	XP_002279435	PREDICTED: protein DEHYDRATION-INDUCED 19-like [Vitis vinifera]	2.4e-71	stress related	2.08334	15.9944	2.9406	6.55821e-26	1.72783e-21
GSVIVT01021108001				unknown	223.575	83.9988	-1.41232	1.92914e-131	5.08252e-127
GSVIVT01021112001	XP_003593642	DnaJ homolog subfamily B member [Medicago truncatula]	5.7e-160	protein folding	108.882	4.80952	-4.50073	2.55555e-232	6.73286e-228	86.7654	5.07246	-4.09636	6.58903e-186	1.73595e-181
GSVIVT01021122001	XP_002509420	interferon-induced guanylate-binding protein, putative [Ricinus communis]	0	other						2.63564	15.2174	2.52949	1.99247e-22	5.24937e-18
GSVIVT01021142001				unknown						12.9674	29.8137	1.20109	1.5012e-16	3.95505e-12
GSVIVT01021168001	NP_564316	nudix hydrolase 15 [Arabidopsis thaliana]	1.14e-113	metabolism						8.53949	21.5321	1.33427	2.3328e-14	6.14599e-10
GSVIVT01021185001	XP_002522546	malate dehydrogenase, putative [Ricinus communis]	0	metabolism						82.9701	213.872	1.36608	7.58243e-127	1.99767e-122
GSVIVT01021189001	CAA16736	pherophorin - like protein [Arabidopsis thaliana]	1.11e-147	other						8.64491	22.4638	1.37768	1.62479e-15	4.28066e-11
GSVIVT01021195001	XP_002523447	cysteine protease, putative [Ricinus communis]	9.91e-172	proteolysis						32.5766	15.2174	-1.09811	7.44472e-16	1.96139e-11
GSVIVT01021228001	XP_003629772	Leucine-rich repeat receptor-like protein kinase [Medicago truncatula]	0	signal transduction						15.3922	5.2795	-1.54372	5.64663e-13	1.48766e-08
GSVIVT01021231001	XP_002271643	PREDICTED: CBL-interacting protein kinase 5 isoform 1 [Vitis vinifera]	0	signal transduction						19.82	5.69358	-1.79955	1.73707e-19	4.57647e-15
GSVIVT01021241001	XP_003547177	PREDICTED: pentatricopeptide repeat-containing protein At4g18750, chloroplastic-like [Glycine max]	1.31e-36	other	7.3465	32.8837	2.16224	9.89368e-37	2.60659e-32
GSVIVT01021252001	ABU49724	WRKY transcription factor 5 [Solanum tuberosum]	1.99e-95	transcription	4.93422	34.0022	2.78473	3.80606e-50	1.00275e-45	11.1751	22.6708	1.02054	1.25333e-10	3.30202e-06
GSVIVT01021264001	XP_003593819	DNA polymerase III subunit gamma/tau [Medicago truncatula]	0	replication						19.9255	7.66045	-1.37911	4.73315e-14	1.247e-09
GSVIVT01021270001	ACE97196	brassinosteroid signaling positive regulator-related protein [Populus tremula]	6.53e-47	signal transduction						34.2634	14.1822	-1.27259	2.79474e-20	7.36303e-16
GSVIVT01021271001	NP_001150992	senescence-associated-like protein [Zea mays]	5.42e-134	other						14.7596	6.62526	-1.15561	7.41494e-09	0.000195354
GSVIVT01021283001	NP_001237014	receptor-like protein kinase 2-like precursor [Glycine max]	0	signal transduction	6.03071	35.5681	2.56018	6.26474e-48	1.65051e-43
GSVIVT01021291001	NP_001237014	receptor-like protein kinase 2-like precursor [Glycine max]	0	signal transduction	6.79825	15.4352	1.18299	5.29864e-09	0.000139598
GSVIVT01021307001	AAZ23955	GDSL-lipase 1 [Capsicum annuum]	3.07e-100	metabolism						8.22321	18.1159	1.13949	3.33406e-10	8.78391e-06
GSVIVT01021309001	AAX20033	GDSL-lipase protein [Capsicum annuum]	0	metabolism	11.6228	28.6334	1.30074	6.30021e-17	1.65985e-12	9.59374	36.0248	1.90883	3.34283e-36	8.80703e-32
GSVIVT01021322001	XP_002269681	PREDICTED: transcription factor GTE9-like [Vitis vinifera]	0	transcription	3.17983	11.6323	1.87112	3.57234e-12	9.4117e-08
GSVIVT01021341001				unknown						12.6511	4.24431	-1.57566	2.77787e-11	7.31859e-07
GSVIVT01021353001	XP_002519769	Flavonol synthase/flavanone 3-hydroxylase, putative [Ricinus communis]	0	metabolism						14.7596	3.41615	-2.11121	4.88987e-18	1.28829e-13
GSVIVT01021377001	XP_002533495	60S ribosomal protein L32, putative [Ricinus communis]	1.88e-82	translation						40.1672	193.064	2.26499	7.74827e-229	2.04136e-224
GSVIVT01021379001	XP_002271605	PREDICTED: protein MEI2-like 2-like [Vitis vinifera]	0	other						64.7314	22.0497	-1.55371	3.44748e-48	9.08274e-44
GSVIVT01021381001	XP_002271671	PREDICTED: phytochrome E [Vitis vinifera]	0	Photosystem						58.195	19.5652	-1.5726	2.75561e-44	7.25993e-40
GSVIVT01021393001				unknown	22.2588	9.39534	-1.24436	7.57289e-13	1.99515e-08	29.3084	10.4555	-1.48705	9.67166e-22	2.5481e-17
GSVIVT01021404001	XP_002519725	starch synthase, putative [Ricinus communis]	0	metabolism	12.3904	42.5027	1.77834	1.05105e-36	2.76909e-32
GSVIVT01021426001	XP_002276065	PREDICTED: DNA replication licensing factor MCM3 homolog 1-like [Vitis vinifera]	0	replication						5.27129	29.7101	2.49473	2.61224e-41	6.8822e-37
GSVIVT01021428001	NP_193560	cytochrome b561/ferric reductase transmembrane family protein [Arabidopsis thaliana]	1.13e-88	metabolism						1.79224	10.352	2.53007	7.56699e-16	1.9936e-11
GSVIVT01021443001	XP_003593942	Glutamate-gated kainate-type ion channel receptor subunit GluR5 [Medicago truncatula]	0	other	17.4342	6.5991	-1.40158	3.71419e-12	9.7854e-08	11.7023	42.6501	1.86576	2.99914e-41	7.90154e-37
GSVIVT01021471001	XP_002519682	Calcyclin-binding protein, putative [Ricinus communis]	7.08e-98	cell cycle	165.68	47.9833	-1.78779	6.49147e-137	1.71024e-132	147.596	50.8281	-1.53795	2.85515e-105	7.52217e-101
GSVIVT01021486001	AEX99665	amyrin synthase [Catharanthus roseus]	5.05e-108	metabolism	42.6536	19.0144	-1.16558	1.15048e-20	3.03106e-16
GSVIVT01021520001	ADX97325	glycolate oxidase [Mangifera indica]	0	metabolism						971.077	439.544	-1.14358	0	0
GSVIVT01021538001	NP_193320	RNA helicase 1 [Arabidopsis thaliana]	0	other						17.079	6.93582	-1.30008	1.79846e-11	4.73823e-07
GSVIVT01021552001	XP_002279808	PREDICTED: auxin response factor 6-like [Vitis vinifera]	1.14e-107	hormome related	13.7062	72.4783	2.40273	7.46989e-89	1.96802e-84	6.43097	32.8157	2.35128	1.62157e-42	4.27218e-38
GSVIVT01021553001	ADL36576	ARF domain class transcription factor [Malus x domestica]	0	transcription						11.9131	29.3996	1.30325	3.03891e-18	8.0063e-14
GSVIVT01021574001				unknown						35.9502	15.735	-1.19202	2.41714e-19	6.36819e-15
GSVIVT01021575001	XP_002873301	BCL-2-associated athanogene 3 [Arabidopsis lyrata subsp. lyrata]	4.81e-63	other	153.948	47.2004	-1.70557	1.90446e-119	5.01749e-115	188.29	79.1925	-1.24952	3.71292e-98	9.78206e-94
GSVIVT01021589001	XP_003593890	ABC transporter C family member [Medicago truncatula]	0	transport	34.3202	82.5447	1.26612	7.38195e-43	1.94485e-38
GSVIVT01021595001	BAG16520	putative multidrug resistance-associated protein [Capsicum chinense]	0	transport	5.26316	27.1794	2.36851	4.42326e-34	1.16535e-29
GSVIVT01021598001	ADL36614	BZIP domain class transcription factor [Malus x domestica]	0	transcription	35.636	72.8138	1.03088	4.01142e-28	1.05685e-23
GSVIVT01021609001	XP_002526614	cationic amino acid transporter, putative [Ricinus communis]	0	transport						3.6899	15.942	2.11118	2.96047e-19	7.79965e-15
GSVIVT01021618001	XP_003594504	Pre-mRNA-processing factor [Medicago truncatula]	0	RNA processing	5.15351	20.021	1.95789	1.23063e-20	3.24222e-16	3.79533	21.7391	2.518	4.56808e-31	1.20351e-26
GSVIVT01021620001	XP_003594506	Serine/threonine protein phosphatase 6 regulatory subunit [Medicago truncatula]	0	signal transduction	9.32019	21.0277	1.17386	2.0833e-11	5.48866e-07
GSVIVT01021662001	XP_002264211	PREDICTED: probable receptor-like protein kinase At1g30570-like [Vitis vinifera]	0	signal transduction						25.8293	11.4907	-1.16855	3.88729e-14	1.02414e-09
GSVIVT01021667001	C0LGQ9	RecName: Full=Probable LRR receptor-like serine/threonine-protein kinase At4g20940	0	signal transduction						12.6511	26.6045	1.07241	6.50079e-13	1.7127e-08
GSVIVT01021669001	ACP51825	RNA polymerase beta chain [Pinus canariensis]	3.08e-10	other	15.8991	115.988	2.86695	4.30529e-171	1.13427e-166
GSVIVT01021709001	NP_193820	ethylene-responsive/regulated nuclear protein [Arabidopsis thaliana]	6.61e-18	hormome related						2.63564	10.2484	1.95918	4.73624e-12	1.24781e-07
GSVIVT01021723001	XP_002268606	PREDICTED: reticuline oxidase-like protein-like [Vitis vinifera]	6.04e-43	metabolism	1.42544	10.2901	2.85178	7.88901e-17	2.07844e-12
GSVIVT01021726001	XP_002523156	Reticuline oxidase precursor, putative [Ricinus communis]	0	metabolism						3.47905	24.7412	2.83015	1.41057e-39	3.71628e-35
GSVIVT01021727001	XP_002523147	Patellin-4, putative [Ricinus communis]	0	transport	27.0834	13.5338	-1.00084	2.11071e-11	5.56089e-07
GSVIVT01021771001	XP_002533767	short-chain dehydrogenase, putative [Ricinus communis]	1.07e-174	metabolism	13.5965	28.5216	1.06882	5.39286e-13	1.4208e-08
GSVIVT01021788001	XP_002279607	PREDICTED: sec-independent protein translocase protein TatA [Vitis vinifera]	8.11e-68	metabolism						27.3053	70.8074	1.37472	4.9643e-44	1.30789e-39
GSVIVT01021790001	AAL27150	bZIP transcription factor [Nicotiana tabacum]	3.91e-107	transcription						18.7658	8.59213	-1.12702	2.25926e-10	5.95224e-06
GSVIVT01021791001	XP_003590987	Cell division protease ftsH-like protein [Medicago truncatula]	0	cell cycle	6.35966	15.547	1.28962	4.93074e-10	1.29905e-05
GSVIVT01021794001	XP_002531299	calcium ion binding protein, putative [Ricinus communis]	3.75e-126	other						10.8589	24.9482	1.20007	3.47007e-14	9.14226e-10
GSVIVT01021801001	XP_002274129	PREDICTED: calcium-transporting ATPase 12, plasma membrane-type-like [Vitis vinifera]	0	transport						16.7627	5.2795	-1.66678	2.57989e-15	6.79698e-11
GSVIVT01021828001	XP_002512223	ribose-5-phosphate isomerase, putative [Ricinus communis]	1.47e-38	metabolism						43.9625	96.6873	1.13705	1.03029e-44	2.7144e-40
GSVIVT01021831001	XP_002319634	serine/threonine protein kinase [Populus trichocarpa]	0	signal transduction						10.5426	25.7764	1.28982	4.85074e-16	1.27798e-11
GSVIVT01021834001	CAD13455	transglutaminase [Zea mays]	8.54e-26	metabolism						9.8046	22.2567	1.18271	1.20301e-12	3.16946e-08
GSVIVT01021835001	XP_003626415	Tetratricopeptide repeat protein [Medicago truncatula]	0	other						37.8478	78.882	1.05948	3.18536e-33	8.39216e-29
GSVIVT01021836001	XP_002277791	PREDICTED: 40S ribosomal protein S3a-1 [Vitis vinifera]	1.5e-128	translation						133.574	328.882	1.29993	1.28344e-179	3.38135e-175
GSVIVT01021851001	ABB87134	RNA binding protein-like protein [Solanum tuberosum]	4.84e-88	other						37.637	99.7929	1.40679	3.69922e-63	9.74595e-59
GSVIVT01021860001	ADR71267	40S ribosomal protein S24B [Hevea brasiliensis]	5.75e-72	translation						113.016	263.25	1.2199	6.21418e-131	1.63719e-126
GSVIVT01021867001	XP_002512253	cysteine synthase, putative [Ricinus communis]	0	metabolism						65.5748	131.263	1.00125	3.83873e-49	1.01135e-44
GSVIVT01021882001	XP_002274832	PREDICTED: pre-rRNA-processing protein TSR2 homolog [Vitis vinifera]	1.41e-113	RNA processing						10.4372	23.2919	1.1581	8.79263e-13	2.31651e-08
GSVIVT01021905001	XP_002512277	nucleolar protein nop56, putative [Ricinus communis]	0	other						34.7905	90.2691	1.37554	1.58138e-55	4.1663e-51
GSVIVT01021906001				unknown						18.8712	39.5445	1.06729	5.34907e-18	1.40927e-13
GSVIVT01021969001	AAD46394	acyl carrier protein [Coriandrum sativum]	1.38e-50	metabolism						39.113	90.3726	1.20824	6.11688e-46	1.61155e-41
GSVIVT01021975001	YP_567078	ribosomal protein S4 [Vitis vinifera]	4.05e-81	translation						57.0353	13.6646	-2.06141	5.43986e-62	1.43318e-57
GSVIVT01021978001	XP_002512299	shikimate dehydrogenase, putative [Ricinus communis]	0	metabolism						0.527129	20.0828	5.25166	8.47882e-51	2.23383e-46
GSVIVT01021979001	XP_002319582	dehydroquinate dehydratase/ shikimate dehydrogenase [Populus trichocarpa]	0	metabolism						5.27129	16.3561	1.6336	1.36801e-14	3.60417e-10
GSVIVT01021980001	XP_003626352	Chaperone protein dnaJ [Medicago truncatula]	1.23e-143	protein folding						28.9921	12.3188	-1.23479	8.39047e-17	2.21055e-12
GSVIVT01022017001	XP_002516835	inosine-uridine preferring nucleoside hydrolase, putative [Ricinus communis]	0	metabolism						18.2387	5.90062	-1.62806	5.11716e-16	1.34817e-11
GSVIVT01022020001	NP_564664	autophagy 18H-like protein [Arabidopsis thaliana]	0	other						29.5192	10.352	-1.51175	2.31158e-22	6.0901e-18
GSVIVT01022030001	XP_002263588	PREDICTED: sugar transporter ERD6-like 5-like [Vitis vinifera]	0	transport	24.7807	53.3521	1.10633	1.64851e-23	4.34316e-19
GSVIVT01022036001				unknown						12.0185	39.441	1.71443	2.36055e-34	6.21909e-30
GSVIVT01022061001	XP_002283333	PREDICTED: protein RER1A [Vitis vinifera]	5.98e-127	other						24.4588	60.8695	1.31537	7.52549e-36	1.98267e-31
GSVIVT01022081001	XP_002310715	AP2 domain-containing transcription factor [Populus trichocarpa]	0	transcription	51.7544	182.426	1.81756	1.69661e-154	4.4699e-150
GSVIVT01022083001	XP_003607923	E3 ubiquitin-protein ligase MARCH6 [Medicago truncatula]	0	ubiquitin						39.113	17.7019	-1.14375	1.11835e-19	2.94641e-15
GSVIVT01022112001	XP_002523612	nicotinate phosphoribosyltransferase, putative [Ricinus communis]	0	metabolism	15.3509	44.6278	1.53962	9.82677e-32	2.58896e-27
GSVIVT01022113001	XP_002523609	DNA polymerase alpha catalytic subunit, putative [Ricinus communis]	0	cell cycle						4.53331	15.1139	1.73724	1.15065e-14	3.0315e-10
GSVIVT01022115001	XP_003611719	MAP-like protein kinase [Medicago truncatula]	3.01e-174	signal transduction						5.48214	17.5983	1.68263	4.0909e-16	1.07779e-11
GSVIVT01022117001	NP_001241003	mitogen-activated protein kinase kinase kinase 2-like [Glycine max]	1.16e-104	signal transduction	1.20614	10.6257	3.13908	7.47306e-19	1.96885e-14
GSVIVT01022118001	XP_002523599	RALFL33, putative [Ricinus communis]	7.54e-41	other						62.2012	216.977	1.80253	2.85663e-191	7.52609e-187
GSVIVT01022125001	XP_002523593	triacylglycerol lipase, putative [Ricinus communis]	0	metabolism						16.341	7.03934	-1.21498	3.46403e-10	9.12632e-06
GSVIVT01022134001	BAI99728	heat stress transcription factor [Carica papaya]	7.68e-122	transcription	17.6535	7.2702	-1.27989	5.46262e-11	1.43918e-06
GSVIVT01022143001	NP_001030726	AP2/B3 domain-containing transcription factor [Arabidopsis thaliana]	6.47e-39	transcription						42.9083	14.5963	-1.55566	9.21082e-33	2.42668e-28
GSVIVT01022148001	ABB47419	expressed protein [Oryza sativa Japonica Group]	0	other						28.7812	12.6294	-1.18834	7.37738e-16	1.94365e-11
GSVIVT01022158001	XP_002534222	myo-inositol-1 phosphate synthase, putative [Ricinus communis]	0	metabolism						4048.45	907.971	-2.15665	0	0
GSVIVT01022163001	XP_002528972	aspartate aminotransferase, putative [Ricinus communis]	0	metabolism						17.817	94.2029	2.40252	5.16796e-121	1.36155e-116
GSVIVT01022171001				unknown	53.5088	529.606	3.30707	0	0
GSVIVT01022191001	ADB02906	60S ribosomal protein L30 [Jatropha curcas]	1.1e-73	translation						106.058	237.578	1.16354	4.56948e-110	1.20388e-105
GSVIVT01022198001				unknown						41.7486	102.588	1.29706	1.37226e-57	3.61535e-53
GSVIVT01022201001	XP_002532050	alanine-glyoxylate aminotransferase, putative [Ricinus communis]	0	metabolism						6.9581	16.8737	1.27801	4.26081e-11	1.12255e-06
GSVIVT01022205001	ACM89788	cytochrome P450 monooxygenase CYP736B [Vitis arizonica x Vitis rupestris]	0	metabolism						19.0821	5.7971	-1.71881	8.18488e-18	2.15639e-13
GSVIVT01022210001	XP_003630100	ABC transporter-like protein [Medicago truncatula]	0	transport						414.007	171.843	-1.26857	1.13666e-217	2.99465e-213
GSVIVT01022222001	XP_002306351	stress enhanced protein 2 [Populus trichocarpa]	8.13e-70	stress related	33.9913	9.28349	-1.87243	1.12811e-31	2.97212e-27	16.1301	5.2795	-1.61129	3.2105e-14	8.45838e-10
GSVIVT01022232001	XP_002279867	PREDICTED: developmentally-regulated GTP-binding protein 1 [Vitis vinifera]	0	other						60.409	29.3996	-1.03897	2.58733e-25	6.81658e-21
GSVIVT01022235001	XP_002306353	ABC transporter family protein [Populus trichocarpa]	0	transport						454.069	86.3354	-2.39489	0	0
GSVIVT01022236001	NP_201288	programmed cell death 2 C-terminal domain-containing protein [Arabidopsis thaliana]	1.24e-94	other						6.43097	15.5279	1.27176	2.58781e-10	6.81784e-06
GSVIVT01022242001	XP_002529227	cytochrome P450, putative [Ricinus communis]	6.31e-33	metabolism						23.6154	4.7619	-2.31012	1.10116e-30	2.90112e-26
GSVIVT01022245001	ACV92018	WRKY transcription factor 16 [(Populus tomentosa x P. bolleana) x P. tomentosa]	9.72e-59	transcription						3.58448	14.0787	1.97368	5.60005e-16	1.47539e-11
GSVIVT01022247001	NP_172520	Iron-sulfur assembly protein IscA [Arabidopsis thaliana]	7.65e-72	metabolism	38.8158	90.3742	1.21927	3.6499e-44	9.61602e-40
GSVIVT01022278001	CAA71816	ribonucleotide reductase [Nicotiana tabacum]	0	metabolism						12.3348	61.6977	2.32248	6.01522e-77	1.58477e-72
GSVIVT01022301001	NP_565417	auxin efflux carrier-like protein [Arabidopsis thaliana]	3.51e-167	hormome related	39.4737	101.671	1.36494	2.42788e-58	6.39649e-54	251.546	99.0683	-1.34433	1.40206e-145	3.69386e-141
GSVIVT01022315001	XP_002276062	PREDICTED: leucine-rich repeat protein SHOC-2 [Vitis vinifera]	0	other						24.0371	11.9048	-1.01372	4.60422e-11	1.21303e-06
GSVIVT01022332001	XP_002275503	PREDICTED: F-box protein At5g39450-like [Vitis vinifera]	0	other	9.21054	22.258	1.27297	2.94259e-13	7.75254e-09
GSVIVT01022346001	XP_002274622	PREDICTED: ABC transporter G family member 5 isoform 1 [Vitis vinifera]	0	transport						174.48	64.6998	-1.43123	1.12919e-111	2.97497e-107
GSVIVT01022354001	ABS80935	putative NAC transcription factor [Avicennia marina]	5.36e-130	transcription	11.4035	110.395	3.27513	1.46315e-185	3.85481e-181	10.7534	98.0331	3.18847	1.4954e-169	3.93978e-165
GSVIVT01022366001	XP_002273171	PREDICTED: cyclin-dependent kinase E-1 [Vitis vinifera]	0	cell cycle						26.0402	7.24637	-1.84541	9.46777e-26	2.49438e-21
GSVIVT01022383001	XP_003630377	Diacylglycerol kinase eta [Medicago truncatula]	0	signal transduction	4.49562	11.856	1.39903	6.63665e-09	0.000174849
GSVIVT01022403001	ACR07827	ribulose-1,5-bisphosphate carboxylase/oxygenase large subunit [Linum volkensii]	7.82e-64	metabolism	0.548246	119.567	7.76878	7.17919601316768e-316	1.89143098162916e-311	17.9224	100.414	2.48613	5.21141e-134	1.373e-129
GSVIVT01022404001				unknown						12.5457	5.2795	-1.24872	1.48363e-08	0.000390878
GSVIVT01022409001	XP_002272359	PREDICTED: translation factor GUF1 homolog, chloroplastic [Vitis vinifera]	0	translation	33.2237	82.9921	1.32076	8.03426e-46	2.11671e-41
GSVIVT01022422001	XP_002268541	PREDICTED: ribosome production factor 1-like [Vitis vinifera]	0	translation						5.79842	22.4638	1.95387	5.03364e-24	1.32616e-19
GSVIVT01022428001	XP_002271899	PREDICTED: patellin-5-like [Vitis vinifera]	0	transport						7.90693	72.1532	3.18987	2.05609e-125	5.41697e-121
GSVIVT01022436001	XP_002263213	PREDICTED: probable replication factor C subunit 3 [Vitis vinifera]	0	replication						5.06044	17.9089	1.82334	5.01669e-18	1.3217e-13
GSVIVT01022462001	XP_003624654	Ankyrin repeat domain-containing protein [Medicago truncatula]	0	other	22.807	52.7928	1.21086	1.65468e-26	4.35943e-22
GSVIVT01022467001	ACB87919	ubiquitin conjugating enzyme 1 [Malus x domestica]	2.49e-84	ubiquitin						12.8619	28.4679	1.14623	6.16106e-15	1.62319e-10
GSVIVT01022483001	XP_002525724	hydrolase, hydrolyzing O-glycosyl compounds, putative [Ricinus communis]	0	metabolism						16.9735	36.7495	1.11444	6.28753e-18	1.65651e-13
GSVIVT01022504001				unknown	29.6053	12.7508	-1.21527	7.06084e-16	1.86025e-11
GSVIVT01022511001	BAD43749	putative protein [Arabidopsis thaliana]	1.57e-43	other						59.9873	27.3292	-1.13421	1.32199e-28	3.48291e-24
GSVIVT01022543001	AAZ83341	ubiquitin extension protein [Gossypium hirsutum]	1.13e-20	ubiquitin						4.63873	26.0869	2.49153	1.81817e-36	4.79016e-32
GSVIVT01022593001				unknown						10.648	47.619	2.16096	5.41956e-55	1.42784e-50
GSVIVT01022645001	XP_002264257	PREDICTED: myb family transcription factor APL-like [Vitis vinifera]	0	transcription						12.6511	4.34782	-1.5409	5.4062e-11	1.42432e-06
GSVIVT01022647001	XP_002264766	PREDICTED: COBW domain-containing protein 2 [Vitis vinifera]	0	other						6.85267	17.0807	1.31763	1.22821e-11	3.23585e-07
GSVIVT01022775001	NP_174468	putative methyltransferase PMT20 [Arabidopsis thaliana]	0	metabolism	35.3071	76.5049	1.1156	4.17073e-33	1.09882e-28
GSVIVT01022810001	XP_003612583	Urea active transporter-like protein [Medicago truncatula]	0	transport	84.101	192.828	1.19712	6.80829e-89	1.79371e-84
GSVIVT01022836001	XP_002267470	PREDICTED: putative disease resistance protein At3g14460-like [Vitis vinifera]	2.73e-41	stress related	2.19298	20.804	3.24589	2.80533e-36	7.39091e-32	1.58139	13.147	3.05547	1.6791e-23	4.42375e-19
GSVIVT01022838001	XP_002890545	T-complex protein 11 [Arabidopsis lyrata subsp. lyrata]	0	other	60.7457	19.9092	-1.60935	6.83109e-45	1.79972e-40	134.523	25.4658	-2.40122	1.82874e-172	4.818e-168
GSVIVT01022867001	XP_002529534	UDP-glucose glycoprotein:glucosyltransferase, putative [Ricinus communis]	0	metabolism						19.82	44.9275	1.18064	3.05427e-23	8.04678e-19
GSVIVT01022874001	XP_003629967	Aminomethyltransferase [Medicago truncatula]	0	metabolism	9.64913	24.1594	1.32412	5.90178e-15	1.55488e-10
GSVIVT01022884001				unknown						13.5999	2.17391	-2.64523	2.89524e-21	7.62779e-17
GSVIVT01022926001	NP_172558	arginine and glutamate-rich protein 1 [Arabidopsis thaliana]	3.23e-10	other						11.386	4.14079	-1.45928	1.75522e-09	4.62431e-05
GSVIVT01022927001	NP_564765	maternal effect embryo arrest 9 protein [Arabidopsis thaliana]	2.85e-24	other	73.9036	28.2979	-1.38495	7.75728e-44	2.04373e-39
GSVIVT01022966001	XP_002513789	Transmembrane emp24 domain-containing protein 10 precursor, putative [Ricinus communis]	3.98e-113	transport						19.82	55.9006	1.4959	1.12836e-39	2.97278e-35
GSVIVT01022980001				unknown						5.69299	14.3892	1.33773	2.624e-10	6.9132e-06
GSVIVT01022998001	NP_189236	putative plastid-lipid-associated protein 4 [Arabidopsis thaliana]	3.47e-81	other	21.9298	10.8494	-1.01528	8.20471e-10	2.16161e-05
GSVIVT01022999001	XP_003593087	Patatin-like phospholipase domain-containing protein [Medicago truncatula]	1.15e-174	metabolism	6.35966	14.8759	1.22596	4.002e-09	0.000105437
GSVIVT01023002001	XP_003629993	Basic blue protein [Medicago truncatula]	1.44e-51	other						9.27747	49.3789	2.41209	8.88566e-65	2.34102e-60
GSVIVT01023005001	BAF95874	UDP-glucoronosyl and UDP-glucosyl transferase [Vitis hybrid cultivar]	1.12e-85	metabolism	25.4386	75.8338	1.57582	4.62589e-54	1.21874e-49	25.7239	66.4596	1.36937	3.0616e-41	8.0661e-37
GSVIVT01023006001	NP_001063675	Os09g0516800 [Oryza sativa Japonica Group]	8.81e-25	other						3.16277	11.4907	1.8612	1.50163e-12	3.95619e-08
GSVIVT01023018001	XP_003593096	mRNA turnover protein-like protein [Medicago truncatula]	1.38e-127	RNA processing						16.6573	44.2029	1.40799	2.6485e-29	6.97774e-25
GSVIVT01023031001				unknown	12.3904	4.69767	-1.3992	3.39317e-09	8.93966e-05
GSVIVT01023048001	XP_002534356	Mitogen-activated protein kinase kinase kinase, putative [Ricinus communis]	6.41e-69	signal transduction						15.2867	7.14285	-1.09771	1.46081e-08	0.000384866
GSVIVT01023097001	XP_003590714	RRP12-like protein [Medicago truncatula]	0	other	6.79825	21.5869	1.66692	3.64364e-18	9.59954e-14
GSVIVT01023116001	XP_002519377	cinnamoyl-CoA reductase, putative [Ricinus communis]	0	metabolism						19.2929	9.62733	-1.00286	3.53206e-09	9.30557e-05
GSVIVT01023123001	CBZ39282	NAC transcription factor [Hordeum vulgare subsp. vulgare]	6.63e-103	transcription	8.22369	26.6201	1.69466	2.20724e-22	5.8152e-18	6.32555	20.7039	1.71064	5.5377e-19	1.45896e-14
GSVIVT01023133001	XP_003592868	Methionine S-methyltransferase [Medicago truncatula]	0	metabolism						11.8077	28.882	1.29044	1.00276e-17	2.64187e-13
GSVIVT01023134001	AEM97868	heat shock protein 22 [Corylus heterophylla]	2.1e-65	protein folding	248.575	27.5149	-3.17539	0	0	622.328	38.7163	-4.00666	0	0
GSVIVT01023147001	XP_002527831	Spindle assembly checkpoint component mad1, putative [Ricinus communis]	3.87e-149	cell cycle						5.06044	12.3188	1.28353	1.09214e-08	0.000287736
GSVIVT01023159001	XP_003630728	Pentatricopeptide repeat-containing protein [Medicago truncatula]	0	other						4.1116	11.5942	1.49563	7.19091e-10	1.89452e-05
GSVIVT01023207001	XP_002273312	PREDICTED: disease resistance protein At4g27190-like [Vitis vinifera]	2.78e-73	stress related	24.2325	9.17164	-1.40169	4.26594e-16	1.1239e-11
GSVIVT01023218001	P00058	RecName: Full=Cytochrome c	1.88e-66	metabolism						11.5968	31.5735	1.44498	2.53906e-22	6.6894e-18
GSVIVT01023219001	NP_001045022	Os01g0885200 [Oryza sativa Japonica Group]	7.93e-37	other	41.0088	84.7817	1.04782	3.70657e-33	9.76534e-29	60.6198	134.058	1.145	1.08137e-61	2.84898e-57
GSVIVT01023246001	XP_003592924	Receptor-like protein kinase [Medicago truncatula]	0	signal transduction	19.4079	7.0465	-1.46167	5.13319e-14	1.35239e-09	40.3781	17.8054	-1.18126	3.52669e-21	9.29141e-17
GSVIVT01023283001	XP_003548679	PREDICTED: transcription factor TCP8-like [Glycine max]	4.56e-86	transcription						17.817	36.853	1.04853	1.62669e-16	4.28567e-12
GSVIVT01023333001				unknown						6.00927	21.0145	1.80612	1.4571e-20	3.83887e-16
GSVIVT01023344001	XP_002530672	calmodulin binding protein, putative [Ricinus communis]	0	signal transduction						9.06662	23.2919	1.36119	9.20005e-16	2.42385e-11
GSVIVT01023393001	XP_003555577	PREDICTED: transcriptional regulator ATRX-like [Glycine max]	0	transcription	8.88159	18.6788	1.07251	2.79661e-09	7.36794e-05
GSVIVT01023467001	XP_002267115	PREDICTED: transcription initiation factor TFIID subunit 10 [Vitis vinifera]	4.84e-73	transcription						4.00618	14.5963	1.8653	1.84638e-15	4.86447e-11
GSVIVT01023486001	XP_002884445	endoribonuclease [Arabidopsis lyrata subsp. lyrata]	0	other						7.06353	18.323	1.37519	5.21079e-13	1.37283e-08
GSVIVT01023526001	XP_002521973	cell division control protein, putative [Ricinus communis]	5.16e-149	cell cycle	14.693	36.2392	1.30242	6.95171e-21	1.8315e-16
GSVIVT01023585001	XP_003610347	Transcription factor bHLH66 [Medicago truncatula]	7.58e-63	transcription	29.9342	70.0176	1.22592	4.99583e-35	1.3162e-30
GSVIVT01023587001	XP_003603302	Sister chromatid cohesion protein PDS5-like protein [Medicago truncatula]	4.83e-106	cell cycle						75.9065	37.4741	-1.01833	2.84753e-30	7.50211e-26
GSVIVT01023591001	ADR71311	40S ribosomal protein S12A [Hevea brasiliensis]	7.86e-76	translation						59.1439	159.317	1.4296	9.88203e-102	2.60352e-97
GSVIVT01023598001				unknown						11.0697	3.51967	-1.65311	1.11388e-10	2.93463e-06
GSVIVT01023620001	AAQ76042	signal recognition particle receptor protein [Cucumis sativus]	0	signal transduction	33.9913	72.702	1.09683	8.5428e-31	2.25069e-26
GSVIVT01023622001	XP_002529402	serine carboxypeptidase, putative [Ricinus communis]	0	proteolysis						16.5518	33.4368	1.01445	1.60493e-14	4.22834e-10
GSVIVT01023629001	XP_002308410	stress-induced hydrophobic peptide [Populus trichocarpa]	1.43e-31	stress related						27.4107	65.5279	1.25737	5.41521e-36	1.42669e-31
GSVIVT01023641001	XP_002277050	PREDICTED: heat shock 70 kDa protein-like [Vitis vinifera]	1.56e-94	protein folding						24.6696	1.34576	-4.19625	4.28328e-55	1.12847e-50
GSVIVT01023691001	ABF94596	expressed protein [Oryza sativa Japonica Group]	1.07e-18	other	17.8728	6.03986	-1.56518	3.29108e-14	8.67069e-10
GSVIVT01023708001	AAO43185	S-adenosylmethionine decarboxylase leader [Narcissus pseudonarcissus]	1.42e-15	metabolism						4.00618	11.2836	1.49393	1.20652e-09	3.1787e-05
GSVIVT01023711001	XP_003610253	Autophagy-related protein [Medicago truncatula]	0	other						10.4372	2.79503	-1.90079	7.0118e-12	1.84733e-07
GSVIVT01023725001	NP_568867	cytochrome c oxidase subunit VIb [Arabidopsis thaliana]	1.35e-43	metabolism						18.9766	48.3437	1.3491	5.40584e-30	1.42422e-25
GSVIVT01023733001	XP_003622736	Photosystem I P700 chlorophyll a apoprotein [Medicago truncatula]	2.43e-24	Photosystem	0.109649	19.6855	7.48809	9.09924e-55	2.39729e-50	0.210852	12.7329	5.91619	2.70822e-34	7.13509e-30
GSVIVT01023736001				unknown	0.657895	23.9357	5.18516	5.52138e-57	1.45466e-52
GSVIVT01023801001	XP_002512920	ribosomal RNA methyltransferase, putative [Ricinus communis]	0	translation						9.06662	36.853	2.02315	9.4464e-40	2.48875e-35
GSVIVT01023805001	XP_002512925	glucose-1-phosphate adenylyltransferase, putative [Ricinus communis]	0	metabolism	1.42544	11.6323	3.02866	7.57546e-20	1.99583e-15
GSVIVT01023806001	XP_002512926	40S ribosomal protein S25-1, putative [Ricinus communis]	2.19e-39	translation						65.0477	221.221	1.76592	1.42594e-189	3.75677e-185
GSVIVT01023812001	XP_002512938	bifunctional dihydrofolate reductase-thymidylate synthase, putative [Ricinus communis]	0	metabolism						38.0587	12.8364	-1.56798	1.27655e-29	3.3632e-25
GSVIVT01023813001	XP_002512941	diaminopimelate decarboxylase, putative [Ricinus communis]	0	metabolism	31.25	6.93465	-2.17196	4.81369e-35	1.26822e-30
GSVIVT01023830001	AAM11916	unknown cold induced protein [Deschampsia antarctica]	3.09e-07	stress related	20.943	3.46733	-2.59457	2.67612e-29	7.05051e-25	28.2541	10.559	-1.41999	8.57157e-20	2.25827e-15
GSVIVT01023837001	ACJ38667	cellulose synthase [Betula luminifera]	0	metabolism	3.50878	10.8494	1.62857	7.59759e-10	2.00166e-05
GSVIVT01023842001	XP_002514387	serine/threonine protein kinase, putative [Ricinus communis]	0	signal transduction						198.095	63.7681	-1.63529	2.78337e-153	7.33308e-149
GSVIVT01023870001	XP_002520606	glutamate receptor 3 plant, putative [Ricinus communis]	0	transport	13.7062	33.2192	1.27719	8.0437e-19	2.11919e-14
GSVIVT01023873001	XP_002886106	phosphate-responsive 1 family protein [Arabidopsis lyrata subsp. lyrata]	6.3e-16	other	23.7939	129.745	2.44702	1.22015e-160	3.2146e-156	46.4928	238.509	2.35897	2.86805e-296	7.55616e-292
GSVIVT01023886001	XP_002532423	transcription factor, putative [Ricinus communis]	0	transcription						41.6432	14.6998	-1.50228	2.16951e-30	5.71579e-26
GSVIVT01023894001	XP_002510673	small nuclear ribonucleoprotein, putative [Ricinus communis]	2.07e-64	RNA processing						8.85576	24.2236	1.45172	9.92571e-18	2.61503e-13
GSVIVT01023899001	XP_002528423	serine-threonine protein kinase, plant-type, putative [Ricinus communis]	0	signal transduction						12.9674	4.96894	-1.38387	6.82411e-10	1.79788e-05
GSVIVT01023902001	XP_002528421	multicopper oxidase, putative [Ricinus communis]	0	metabolism	5.81141	13.6456	1.23148	1.40313e-08	0.000369668
GSVIVT01023906001	XP_002528416	amino acid transporter, putative [Ricinus communis]	0	transport	0.438597	22.3698	5.67252	1.94426e-55	5.12235e-51	29.7301	79.8136	1.42471	6.30991e-52	1.66241e-47
GSVIVT01023917001	XP_002279132	PREDICTED: auxin-induced protein 6B-like [Vitis vinifera]	2.58e-08	hormome related	17.4342	6.26356	-1.47687	5.84445e-13	1.53978e-08
GSVIVT01023919001	XP_002281851	PREDICTED: expansin-like A2 [Vitis vinifera]	0	other	1.97369	16.8892	3.09714	1.3803e-28	3.63655e-24	5.58757	22.2567	1.99395	2.09455e-24	5.51829e-20
GSVIVT01023921001	ADC94864	NAC transcription factor [Vitis pseudoreticulata]	0	transcription	3.28948	12.4153	1.91618	3.26612e-13	8.60493e-09	8.85576	88.3023	3.31776	1.25739e-158	3.31272e-154
GSVIVT01023936001	XP_002278760	PREDICTED: lysM domain-containing GPI-anchored protein 2 [Vitis vinifera]	0	other	8.77194	21.6988	1.30664	2.04252e-13	5.38123e-09	17.7115	39.1304	1.1436	1.21884e-19	3.21117e-15
GSVIVT01023939001	XP_002527280	dimethylaniline monooxygenase, putative [Ricinus communis]	0	metabolism						14.4433	1.75983	-3.03689	1.25002e-25	3.29331e-21
GSVIVT01023949001	NP_195252	Isocitrate dehydrogenase [NAD] regulatory subunit 1 [Arabidopsis thaliana]	0	metabolism						6.5364	19.0476	1.54304	1.59566e-15	4.20393e-11
GSVIVT01023973001				transport						3.16277	11.5942	1.87414	9.60609e-13	2.53082e-08
GSVIVT01023978001	XP_002278139	PREDICTED: G2/mitotic-specific cyclin-1-like [Vitis vinifera]	0	cell cycle	10.636	3.57918	-1.57125	2.76347e-09	7.28063e-05
GSVIVT01023990001	XP_002521265	Phytoene dehydrogenase, putative [Ricinus communis]	0	metabolism	56.3597	118.225	1.06879	1.1247e-46	2.96313e-42
GSVIVT01023991001	YP_003137414	heat shock protein DnaJ [Cyanothece sp. PCC 8802]	3.83e-19	protein folding						95.4103	35.7143	-1.41764	2.46131e-61	6.48458e-57
GSVIVT01024005001	NP_179284	putative ubiquitin-conjugating enzyme E2 23 [Arabidopsis thaliana]	0	ubiquitin						34.8959	11.9048	-1.55152	5.84469e-27	1.53984e-22
GSVIVT01024010001	ABH09327	putative aquaporin [Vitis vinifera]	4.86e-140	transport	376.755	70.5769	-2.41636	0	0	1203.22	328.985	-1.87081	0	0
GSVIVT01024023001	XP_002312960	nucleosome/chromatin assembly factor group [Populus trichocarpa]	0	other						16.1301	61.4907	1.93061	3.98987e-61	1.05117e-56
GSVIVT01024038001	AAK33098	amino acid transporter [Glycine max]	0	transport	12.0614	3.91472	-1.62342	1.16109e-10	3.05901e-06
GSVIVT01024043001	ABD66507	actin depolymerizing factor 5 [Gossypium hirsutum]	5.05e-91	cytoskeleton	37.3904	9.28349	-2.00993	8.10976e-38	2.1366e-33
GSVIVT01024045001	NP_568045	Plasma-membrane choline transporter family protein [Arabidopsis thaliana]	0	transport						46.2819	20.911	-1.14619	6.13066e-23	1.61518e-18
GSVIVT01024050001	NP_568046	pathogenesis-related thaumatin-like protein [Arabidopsis thaliana]	4.76e-124	stress related	53.9474	13.8693	-1.95966	6.25636e-52	1.6483e-47
GSVIVT01024054001	CCF23027	auxin influx carrier protein [Mangifera indica]	0	hormome related						4.00618	16.3561	2.02953	7.66342e-19	2.01901e-14
GSVIVT01024060001	NP_195581	1-phosphatidylinositol phosphodiesterase-related protein [Arabidopsis thaliana]	2.7e-67	metabolism						16.341	7.03934	-1.21498	3.46403e-10	9.12632e-06
GSVIVT01024072001	ADN34011	translation initiation factor [Cucumis melo subsp. melo]	3.64e-53	translation						87.2925	180.538	1.04837	1.21757e-71	3.20781e-67
GSVIVT01024082001	XP_002275216	PREDICTED: translocon-associated protein subunit alpha [Vitis vinifera]	1.86e-166	other						21.1906	57.0393	1.42853	6.44268e-38	1.69739e-33
GSVIVT01024088001	XP_003631546	PREDICTED: disease resistance protein RPP13-like [Vitis vinifera]	3.09e-52	stress related						13.9162	45.7557	1.71719	1.38585e-39	3.65117e-35
GSVIVT01024113001	ADE34299	aquaporin XIP1;1 [Gossypium hirsutum]	1.59e-43	transport						5.79842	13.2505	1.19232	1.93086e-08	0.000508705
GSVIVT01024116001	XP_002534034	calcium ion binding protein, putative [Ricinus communis]	0	signal transduction						322.708	154.658	-1.06115	1.04651e-128	2.75715e-124
GSVIVT01024152001	XP_002510511	Auxin-induced protein 6B, putative [Ricinus communis]	6.32e-38	hormome related	12.6097	3.13178	-2.00948	4.61182e-14	1.21503e-09
GSVIVT01024167001	CAA65585	arginine decarboxylase [Vitis vinifera]	0	metabolism						71.6895	334.575	2.2225	0	0
GSVIVT01024172001	XP_003607070	Kinesin-related protein [Medicago truncatula]	0	cytoskeleton	46.1623	135.114	1.54939	3.22899e-92	8.50709e-88
GSVIVT01024173001	XP_002512996	Salt-tolerance protein, putative [Ricinus communis]	7.74e-120	stress related	94.408	41.4961	-1.18593	4.70427e-44	1.23939e-39	63.9934	14.5963	-2.13232	3.01369e-72	7.93987e-68
GSVIVT01024176001	NP_001031998	cold regulated protein 27 [Arabidopsis thaliana]	3.32e-21	stress related						0.843406	11.5942	3.78103	8.04793e-25	2.12031e-20
GSVIVT01024194001	XP_002274872	PREDICTED: GATA transcription factor 5-like [Vitis vinifera]	5.03e-142	transcription	5.37281	27.1794	2.33876	1.33104e-33	3.50676e-29	5.27129	40.8903	2.95553	6.13639e-67	1.61669e-62
GSVIVT01024198001	AAM63262	enhanced disease susceptibility 5 [Arabidopsis thaliana]	0	stress related						14.6542	44.824	1.61296	1.00487e-35	2.64743e-31
GSVIVT01024200001	NP_849521	putative RNA-binding protein containing KH domain protein [Arabidopsis thaliana]	5.29e-36	other						9.17204	26.1905	1.51373	4.63853e-20	1.22207e-15
GSVIVT01024224001	XP_003631586	PREDICTED: BEL1-like homeodomain protein 3-like [Vitis vinifera]	0	transcription	10.0877	22.7054	1.17043	4.18143e-12	1.10164e-07
GSVIVT01024238001	NP_200629	hydroxyproline-rich glycoprotein-like protein [Arabidopsis thaliana]	5.43e-17	other						3.47905	11.3872	1.71064	2.49195e-11	6.5653e-07
GSVIVT01024246001	NP_568453	alcohol dehydrogenase-like 6 [Arabidopsis thaliana]	0	metabolism						19.2929	46.6874	1.27496	7.90987e-27	2.08394e-22
GSVIVT01024250001	NP_177482	Endosomal targeting BRO1-like domain-containing protein [Arabidopsis thaliana]	0	other	18.0921	38.6998	1.09697	1.81844e-17	4.79085e-13
GSVIVT01024253001	BAB09253	DNA helicase-like [Arabidopsis thaliana]	0	other	34.3202	71.5835	1.06057	7.00037e-29	1.84432e-24
GSVIVT01024262001	XP_002524028	tuftelin interacting protein, putative [Ricinus communis]	0	transcription						19.0821	9.52381	-1.00261	4.24764e-09	0.000111908
GSVIVT01024263001	ABG47411	maltose transporter [Malus x domestica]	1.08e-146	transport						11.7023	24.5342	1.068	5.17763e-12	1.3641e-07
GSVIVT01024264001	XP_002886778	integral membrane transporter family protein [Arabidopsis lyrata subsp. lyrata]	0	transport						28.0433	7.24637	-1.95232	1.47724e-29	3.89194e-25
GSVIVT01024287001	XP_002529411	neutral alpha-glucosidase ab precursor, putative [Ricinus communis]	0	metabolism						4.1116	11.4907	1.48269	1.05709e-09	2.785e-05
GSVIVT01024290001	XP_002521517	glutathione s-transferase, putative [Ricinus communis]	7.96e-70	metabolism	2.08334	22.258	3.41736	1.96083e-40	5.16601e-36
GSVIVT01024325001	XP_002520087	origin recognition complex subunit, putative [Ricinus communis]	1e-129	replication						3.58448	13.6646	1.93061	3.50755e-15	9.24099e-11
GSVIVT01024335001	NP_197168	chaperone DnaJ-domain containing protein [Arabidopsis thaliana]	8.46e-61	protein folding						27.1998	8.48861	-1.68	8.26047e-24	2.1763e-19
GSVIVT01024338001	ADG58020	transcription factor [Lycoris longituba]	1e-89	transcription						15.3922	3.83023	-2.00669	1.11105e-17	2.92718e-13
GSVIVT01024349001	XP_002520066	cinnamoyl-CoA reductase, putative [Ricinus communis]	5.91e-158	metabolism						91.2987	41.7184	-1.12991	4.74334e-42	1.24968e-37
GSVIVT01024379001	XP_002273949	PREDICTED: heat stress transcription factor A-1-like [Vitis vinifera]	1.04e-60	transcription	4.60527	15.2115	1.7238	6.22908e-14	1.64111e-09
GSVIVT01024407001	XP_002513415	Proteasome-activating nucleotidase, putative [Ricinus communis]	0	other						9.91002	30.6418	1.62854	1.99167e-25	5.24725e-21
GSVIVT01024421001	XP_002889401	cytochrome c oxidase assembly protein CtaG [Arabidopsis lyrata subsp. lyrata]	9.26e-111	metabolism						3.05735	10.352	1.75955	8.34254e-11	2.19793e-06
GSVIVT01024423001	XP_003607400	Serine/threonine protein phosphatase 4 regulatory subunit [Medicago truncatula]	2.65e-72	signal transduction						20.558	9.31677	-1.1418	2.38904e-11	6.29418e-07
GSVIVT01024427001	XP_003634011	PREDICTED: probable LRR receptor-like serine/threonine-protein kinase At4g36180-like [Vitis vinifera]	1.82e-97	signal transduction						16.8681	8.38509	-1.0084	2.42172e-08	0.000638027
GSVIVT01024430001	XP_002521570	ubiquitin-protein ligase, putative [Ricinus communis]	2.98e-18	ubiquitin						3.58448	11.3872	1.66757	5.22894e-11	1.37762e-06
GSVIVT01024433001				unknown						20.0309	9.73085	-1.04159	6.65846e-10	1.75424e-05
GSVIVT01024442001				unknown	13.3772	5.36876	-1.31712	4.13112e-09	0.000108838
GSVIVT01024448001	CAA40554	TNP1 [Antirrhinum majus]	7.21e-16	other	3.07018	10.7375	1.80627	5.98288e-11	1.57625e-06
GSVIVT01024457001	XP_002519997	pentatricopeptide repeat-containing protein, putative [Ricinus communis]	0	other						15.7084	7.34989	-1.09574	1.00829e-08	0.000265643
GSVIVT01024465001	XP_003549459	PREDICTED: 5 ;-3 ; exoribonuclease 3-like [Glycine max]	0	metabolism						4.21703	11.3872	1.43311	2.88038e-09	7.58866e-05
GSVIVT01024517001	XP_002263097	PREDICTED: transmembrane protein 56-like [Vitis vinifera]	1.91e-149	other						33.6308	14.5963	-1.20418	1.7085e-18	4.50122e-14
GSVIVT01024525001	XP_002275860	PREDICTED: MAU2 chromatid cohesion factor homolog [Vitis vinifera]	0	cell cycle						44.4897	15.1139	-1.5576	6.04842e-34	1.59352e-29
GSVIVT01024534001	XP_002264308	PREDICTED: KH domain-containing protein At2g38610 [Vitis vinifera]	0	other	10.636	21.3632	1.00618	1.59236e-09	4.19522e-05
GSVIVT01024535001	ADB02905	cytochrome b-c1 complex subunit 8 [Jatropha curcas]	1.19e-39	metabolism						40.5889	94.7205	1.22259	6.92422e-49	1.82426e-44
GSVIVT01024537001	ADR71273	60S ribosomal protein L10B [Hevea brasiliensis]	1.59e-155	translation						162.356	448.758	1.46678	9.46412e-293	2.49342e-288
GSVIVT01024546001	NP_001234247	ubiquitin-conjugating enzyme E2-17 kDa [Solanum lycopersicum]	2.52e-105	ubiquitin	256.141	80.867	-1.66331	2.83699e-190	7.47434e-186	112.911	50.8281	-1.15149	6.33014e-53	1.66774e-48
GSVIVT01024550001	T17104	translation initiation factor eIF-2 beta chain - apple tree (fragment)	1.59e-145	translation						38.4804	82.9192	1.10758	3.35371e-37	8.83568e-33
GSVIVT01024551001	ADH94798	putative CENP-E-like kinetochore protein [Hordeum bogdanii]	9.03e-41	other						19.2929	9.31677	-1.05017	1.02945e-09	2.7122e-05
GSVIVT01024562001	XP_002266792	PREDICTED: transcription factor RF2b-like [Vitis vinifera]	6.7e-158	transcription						8.22321	21.5321	1.38871	4.11091e-15	1.08306e-10
GSVIVT01024572001	AEQ55268	expansin [Breonia chinensis]	6.08e-139	other	81.2501	7.38205	-3.46028	3.95699e-143	1.04251e-138
GSVIVT01024578001	AAQ83971	mitogen-activated protein kinase [Nicotiana tabacum]	0	signal transduction	9.21054	21.6988	1.23625	1.6762e-12	4.41612e-08
GSVIVT01024583001	XP_002268622	PREDICTED: CBL-interacting serine/threonine-protein kinase 11 [Vitis vinifera]	0	signal transduction						87.5034	264.182	1.59412	1.11248e-195	2.93094e-191
GSVIVT01024587001	ABJ91228	CBL-interacting protein kinase 22 [Populus trichocarpa]	1.12e-89	signal transduction						12.8619	4.86542	-1.40247	5.54426e-10	1.46069e-05
GSVIVT01024598001	XP_002270028	PREDICTED: biogenesis of lysosome-related organelles complex 1 subunit 1 [Vitis vinifera]	4.74e-107	other	30.3728	12.7508	-1.25219	6.74996e-17	1.77834e-12
GSVIVT01024624001	XP_002272040	PREDICTED: probable WRKY transcription factor 33-like [Vitis vinifera]	0	transcription	5.92106	66.2147	3.48323	2.00805e-118	5.2904e-114	14.865	108.592	2.86892	4.6367e-169	1.22159e-164
GSVIVT01024631001	XP_003615883	Exocyst complex component [Medicago truncatula]	0	transport						69.581	29.1925	-1.25309	5.6192e-38	1.48043e-33
GSVIVT01024637001	XP_003615834	Pectinesterase [Medicago truncatula]	0	metabolism						32.4711	15.1139	-1.10328	6.51994e-16	1.71774e-11
GSVIVT01024642001	XP_002516353	mitochondrial carrier protein, putative [Ricinus communis]	0	transport						9.59374	23.1884	1.27324	2.11969e-14	5.58453e-10
GSVIVT01024679001	XP_003544895	PREDICTED: mitogen-activated protein kinase kinase kinase 10-like [Glycine max]	0	signal transduction						24.4588	10.1449	-1.26959	4.74075e-15	1.249e-10
GSVIVT01024699001	BAB55655	fructose-6-phosphate 2-kinase/fructose-2,6-bisphosphatase [Bruguiera gymnorhiza]	0	metabolism	29.4956	81.9855	1.47487	4.43448e-53	1.16831e-48
GSVIVT01024709001	XP_002278763	PREDICTED: serine/threonine-protein kinase DDB_G0283821-like [Vitis vinifera]	8.17e-172	signal transduction	0.986843	11.0731	3.48809	2.47634e-21	6.52416e-17
GSVIVT01024710001	XP_002521194	protein phosphatase 2c, putative [Ricinus communis]	1.67e-140	signal transduction						2.53022	20.6004	3.02534	1.83559e-35	4.83604e-31
GSVIVT01024713001	AEO72339	asparagine synthetase 1 [Vitis vinifera]	0	metabolism						65.0477	5.38302	-3.59501	1.53828e-126	4.05276e-122
GSVIVT01024718001	XP_002277356	PREDICTED: gibberellin 2-beta-dioxygenase 8 [Vitis vinifera]	0	hormome related						89.7173	39.1304	-1.1971	4.18856e-45	1.10352e-40
GSVIVT01024719001	XP_002787168	Pre-mRNA-splicing factor ini1, putative [Perkinsus marinus ATCC 50983]	3.39e-13	RNA processing	64.0352	28.6334	-1.16117	1.02468e-29	2.69961e-25
GSVIVT01024725001	XP_002277573	PREDICTED: temperature-sensitive omega-3 fatty acid desaturase, chloroplastic-like [Vitis vinifera]	0	stress related	132.895	301.21	1.18048	1.98249e-134	5.22308e-130	12.124	30.3313	1.32294	3.90484e-19	1.02877e-14
GSVIVT01024728001	ADL36657	C3HL domain class transcription factor [Malus x domestica]	0	transcription	28.2895	69.5702	1.2982	7.71564e-38	2.03276e-33	46.0711	106.625	1.21062	6.37615e-54	1.67986e-49
GSVIVT01024729001	XP_003544294	PREDICTED: chaperone protein ClpB-like [Glycine max]	0	protein folding						103.844	42.4431	-1.29082	5.36694e-58	1.41397e-53
GSVIVT01024746001	XP_003615624	Dehydrodolichyl diphosphate synthase [Medicago truncatula]	4.09e-117	metabolism						82.7592	34.472	-1.26349	2.88473e-45	7.60012e-41
GSVIVT01024747001	XP_002525634	ubiquitin-protein ligase, putative [Ricinus communis]	6.49e-118	ubiquitin						10.648	1.96687	-2.43661	1.02403e-15	2.69791e-11
GSVIVT01024773001	NP_190292	tetratricopeptide repeat domain-containing protein [Arabidopsis thaliana]	6.6e-126	other	10.4167	167.886	4.01051	0	0	9.59374	60.9731	2.66801	6.96536e-89	1.83509e-84
GSVIVT01024780001	XP_002525609	Sodium-dependent phosphate transport protein, putative [Ricinus communis]	0	transport	11.4035	117.442	3.36439	3.86374e-202	1.01794e-197	27.6215	68.2194	1.30439	2.03994e-39	5.37443e-35
GSVIVT01024785001				unknown						39.8509	11.4907	-1.79415	6.42277e-37	1.69214e-32
GSVIVT01024789001	XP_002280227	PREDICTED: phosphomethylpyrimidine synthase [Vitis vinifera]	0	metabolism						35.6339	112.94	1.66423	2.37702e-90	6.26249e-86
GSVIVT01024791001	XP_002525603	Cell division protein ftsH, putative [Ricinus communis]	0	cell cycle						88.9793	38.3023	-1.21604	8.20557e-46	2.16184e-41
GSVIVT01024795001	XP_002520425	laccase, putative [Ricinus communis]	0	metabolism						16.341	5.17598	-1.65859	6.84085e-15	1.80229e-10
GSVIVT01024796001	XP_002520427	peptide transporter, putative [Ricinus communis]	0	transport	7.45615	22.5935	1.59941	5.8219e-18	1.53384e-13	19.82	51.9669	1.39063	1.81766e-33	4.78881e-29
GSVIVT01024797001	NP_001172335	Os01g0362000 [Oryza sativa Japonica Group]	7.37e-10	other						7.48523	19.5652	1.38617	6.86166e-14	1.80777e-09
GSVIVT01024802001	XP_002279865	PREDICTED: probable anion transporter 4, chloroplastic [Vitis vinifera]	0	transport						6.9581	15.3209	1.13874	6.11071e-09	0.000160993
GSVIVT01024804001	XP_002280732	PREDICTED: alpha-glucan phosphorylase, H isozyme [Vitis vinifera]	0	metabolism	9.10089	45.2989	2.3154	5.35396e-54	1.41055e-49	19.0821	50.9317	1.41635	1.0695e-33	2.81772e-29
GSVIVT01024805001	XP_002520437	FUS-interacting serine-arginine-rich protein 1, putative [Ricinus communis]	1.95e-43	other	120.505	27.2912	-2.14258	9.04703e-127	2.38353e-122	124.719	14.2857	-3.12603	3.11333e-212	8.20239e-208
GSVIVT01024811001	NP_001049653	Os03g0265900 [Oryza sativa Japonica Group]	6.83e-41	other	4.93422	69.9058	3.82452	8.63009e-135	2.27368e-130	5.06044	24.6377	2.28353	2.20403e-31	5.80673e-27
GSVIVT01024815001	XP_002281090	PREDICTED: proliferating cell nuclear antigen [Vitis vinifera]	1.01e-168	replication	14.8026	4.47397	-1.72623	1.37572e-13	3.62447e-09	3.90075	29.5031	2.91904	2.86913e-48	7.55902e-44
GSVIVT01024818001	NP_180516	cytosolic enolase [Arabidopsis thaliana]	0	metabolism						14.9705	3.41615	-2.13168	1.8254e-18	4.80919e-14
GSVIVT01024825001	ACI03399	beta-tubulin [Prunus salicina var. cordata]	1.93e-136	cytoskeleton						20.8743	62.7329	1.58749	4.90179e-48	1.29143e-43
GSVIVT01024830001	XP_003621619	DNA-directed RNA polymerases I and III subunit RPAC2 [Medicago truncatula]	6.1e-55	transcription	25.6579	10.5138	-1.28712	3.85168e-15	1.01476e-10
GSVIVT01024844001	NP_001044811	Os01g0850000 [Oryza sativa Japonica Group]	6.81e-28	other						3.37362	27.9503	3.05049	8.35644e-48	2.20159e-43
GSVIVT01024854001	NP_001055720	Os05g0454500 [Oryza sativa Japonica Group]	8.81e-05	other						38.9021	12.8364	-1.5996	4.79634e-31	1.26364e-26
GSVIVT01024872001	AER26533	eukaryotic translation initiation factor 3G [Carica papaya]	8.49e-116	translation						3.47905	13.5611	1.96271	2.29912e-15	6.05725e-11
GSVIVT01024875001	CAC10358	protein phosphatase 2C [Nicotiana tabacum]	1.37e-156	signal transduction	254.057	69.011	-1.88026	2.49472e-223	6.57259e-219	135.788	24.8447	-2.45035	3.21573e-178	8.47215e-174
GSVIVT01024879001	AAO42159	putative tropinone reductase [Arabidopsis thaliana]	1.19e-126	metabolism	8.33334	20.4684	1.29643	1.19959e-12	3.16043e-08
GSVIVT01024907001	NP_563790	transcription initiation factor TFIIA large subunit [Arabidopsis thaliana]	1.74e-110	transcription	13.9255	33.8903	1.28315	2.80474e-19	7.38937e-15
GSVIVT01024909001	XP_002520519	sugar transporter, putative [Ricinus communis]	0	transport						49.761	12.6294	-1.97823	1.21816e-51	3.20937e-47
GSVIVT01024910001	NP_001240152	ribulose bisphosphate carboxylase/oxygenase activase 1, chloroplastic-like [Glycine max]	0	metabolism						15483.4	6385.09	-1.27794	0	0
GSVIVT01024916001	NP_200765	myb family transcription factor [Arabidopsis thaliana]	6.78e-63	transcription	0.219298	23.712	6.75658	5.37217e-62	1.41535e-57	0.316277	38.6128	6.93175	8.14319e-106	2.1454e-101
GSVIVT01024920001	XP_002283212	PREDICTED: E3 ubiquitin-protein ligase RING1-like [Vitis vinifera]	3.3e-151	ubiquitin	9.53948	45.2989	2.24749	3.77189e-52	9.93743e-48
GSVIVT01024925001	XP_002313425	cytochrome P450 [Populus trichocarpa]	0	metabolism	11.7325	31.3178	1.41648	1.59239e-20	4.1953e-16	10.3317	22.0497	1.09368	2.37249e-11	6.25057e-07
GSVIVT01024930001				unknown	7.23685	17.6722	1.28805	4.12136e-11	1.08581e-06	4.1116	16.6667	2.01919	4.73981e-19	1.24875e-14
GSVIVT01024932001	ABB54445	GRAS transcription factor [Capsicum annuum]	3.22e-85	transcription						8.32863	25.3623	1.60653	4.82783e-21	1.27194e-16
GSVIVT01024934001				unknown						15.4976	31.9876	1.04547	1.43066e-14	3.7692e-10
GSVIVT01024935001	XP_002299866	GRAS family transcription factor [Populus trichocarpa]	1.75e-88	transcription						26.7781	54.2443	1.01842	2.87245e-22	7.56776e-18
GSVIVT01024946001	ACK36943	expansin [Annona cherimola]	1.12e-170	other	11.8421	4.58582	-1.36868	1.17461e-08	0.000309462
GSVIVT01024951001	XP_002283646	PREDICTED: protein kinase APK1A, chloroplastic-like [Vitis vinifera]	0	signal transduction						21.9286	65.5279	1.5793	1.01979e-49	2.68673e-45
GSVIVT01024952001	ABA46792	triosphosphate isomerase-like protein [Solanum tuberosum]	5.03e-151	metabolism						11.5968	24.5342	1.08106	3.33338e-12	8.78213e-08
GSVIVT01024957001	XP_003565062	PREDICTED: WD repeat-containing protein wat1-like [Brachypodium distachyon]	0	other	7.67545	16.2181	1.07929	2.16783e-08	0.000571136
GSVIVT01024962001	Q41050	RecName: Full=Outer envelope pore protein 16, chloroplastic; AltName: Full=Chloroplastic outer envelope pore protein of 16 kDa	1.4e-48	transport						12.3348	26.8116	1.12012	9.10276e-14	2.39821e-09
GSVIVT01024970001	XP_003632193	PREDICTED: metallothionein-like protein type 2-like isoform 5 [Vitis vinifera]	6.51e-09	transport	223.684	74.156	-1.59283	1.32821e-156	3.4993e-152	34.7905	152.277	2.12994	8.43145e-168	2.22135e-163
GSVIVT01024972001				unknown						54.8214	14.1822	-1.95066	1.14818e-55	3.02498e-51
GSVIVT01024973001	ABV27480	fasciclin-like arabinogalactan protein 9 [Gossypium hirsutum]	1.46e-87	metabolism						6.11469	21.8426	1.8368	9.80521e-22	2.58328e-17
GSVIVT01024976001	XP_002534107	protein phosphatase 2c, putative [Ricinus communis]	0	signal transduction						18.8712	7.34989	-1.36039	3.44589e-13	9.07854e-09
GSVIVT01024978001				unknown	2.19298	14.8759	2.76201	7.9221e-23	2.08716e-18
GSVIVT01024979001	XP_002534109	receptor protein kinase, putative [Ricinus communis]	0	signal transduction	2.63158	21.1395	3.00594	2.35121e-34	6.1945e-30
GSVIVT01024983001	NP_180450	putative E3 ubiquitin-protein ligase XBAT31 [Arabidopsis thaliana]	0	ubiquitin						19.82	96.5838	2.28482	6.94912e-117	1.83081e-112
GSVIVT01024986001	ADL36683	DOF domain class transcription factor [Malus x domestica]	5.69e-54	transcription	13.3772	4.47397	-1.58015	2.95303e-11	7.78004e-07
GSVIVT01024987001	CAB72130	heat shock protein 70 [Cucumis sativus]	2.47e-138	protein folding	639.365	248.417	-1.36387	0	0	1033.8	214.389	-2.26966	0	0
GSVIVT01024994001	NP_001119156	heat shock 70kDa protein 1/8 [Arabidopsis thaliana]	1.85e-103	protein folding	88.7062	4.58582	-4.27378	1.89856e-183	5.00195e-179	121.767	5.38302	-4.49956	6.57618e-277	1.73256e-272
GSVIVT01024997001				unknown						15.4976	45.4451	1.55208	2.33269e-34	6.1457e-30
GSVIVT01025005001	CAA64985	histone H4 [Allium cepa]	3.57e-33	histone related	142.434	30.423	-2.22706	1.0427e-156	2.74711e-152	15.9193	84.3685	2.40593	8.51806e-109	2.24417e-104
GSVIVT01025019001	XP_002533102	histone h2a, putative [Ricinus communis]	2.53e-54	histone related	429.167	210.836	-1.02542	8.16618e-152	2.15146e-147	77.5934	185.921	1.26069	4.97555e-98	1.31086e-93
GSVIVT01025028001	XP_002284365	PREDICTED: ras-related protein RABE1c [Vitis vinifera]	4.33e-130	signal transduction	2.63158	15.7707	2.58325	1.54296e-22	4.06509e-18
GSVIVT01025043001	NP_200782	UDP-N-acetylglucosamine (UAA) transporter family protein [Arabidopsis thaliana]	0	transport	5.26316	17.4485	1.7291	9.5097e-16	2.50543e-11
GSVIVT01025049001	XP_003625555	Metal ion binding protein [Medicago truncatula]	4.99e-29	transport	11.8421	24.9424	1.07467	1.02343e-11	2.69632e-07
GSVIVT01025050001	AEC10955	ribosomal protein L35 [Camellia sinensis]	6.23e-54	translation						11.5968	31.677	1.44971	1.74164e-22	4.58852e-18
GSVIVT01025052001	XP_002534162	acyltransferase, putative [Ricinus communis]	8.7e-102	metabolism	23.3553	6.71095	-1.79916	2.39759e-21	6.3167e-17
GSVIVT01025061001	XP_002281617	PREDICTED: receptor-like protein kinase HERK 1-like [Vitis vinifera]	0	signal transduction						6.43097	19.4617	1.59753	1.63178e-16	4.29909e-12
GSVIVT01025062001	XP_002314209	endoplasmic reticulum [ER]-type calcium ATPase [Populus trichocarpa]	0	transport						122.188	42.029	-1.53965	1.03233e-87	2.71978e-83
GSVIVT01025063001	CAA64985	histone H4 [Allium cepa]	3.57e-33	histone related						127.46	399.586	1.64846	0	1.24691e-304
GSVIVT01025071001	XP_002532813	Bipolar kinesin KRP-130, putative [Ricinus communis]	0	cytoskeleton						30.9952	64.3892	1.05478	2.23698e-27	5.89354e-23
GSVIVT01025100001	XP_002284749	PREDICTED: ethylene-responsive transcription factor RAP2-7-like [Vitis vinifera]	0	transcription	11.6228	44.2923	1.9301	2.22554e-42	5.8634e-38
GSVIVT01025104001	AAZ79357	ascorbate peroxidase [Vitis pseudoreticulata]	4.1e-160	metabolism	2190.13	781.491	-1.48672	0	0
GSVIVT01025105001	ABM67698	mitogen-activated protein kinase [Citrus sinensis]	0	signal transduction	5.26316	132.318	4.65193	1.11749e-289	2.94413e-285	15.7084	92.9606	2.56508	1.12169e-128	2.95521e-124
GSVIVT01025120001	XP_002523902	40S ribosomal protein S23, putative [Ricinus communis]	7.78e-96	translation						8.75034	20.2898	1.21335	4.22415e-12	1.1129e-07
GSVIVT01025121001	XP_002282027	PREDICTED: interactor of constitutive active ROPs 3-like [Vitis vinifera]	0	other						6.00927	17.2878	1.52449	4.56173e-14	1.20183e-09
GSVIVT01025128001	XP_002282070	PREDICTED: LOB domain-containing protein 11 [Vitis vinifera]	1.6e-105	other	10.1974	1.90144	-2.42304	3.17722e-14	8.3707e-10
GSVIVT01025132001	XP_002526344	hydrolase, putative [Ricinus communis]	1.54e-142	metabolism						101.42	37.8882	-1.42052	3.08621e-65	8.13092e-61
GSVIVT01025155001	XP_003625599	Eukaryotic translation initiation factor 5B [Medicago truncatula]	9.54e-08	translation	137.391	68.6754	-1.00042	1.77186e-48	4.66813e-44
GSVIVT01025169001	XP_003606405	DNA polymerase epsilon subunit [Medicago truncatula]	1.04e-26	replication						5.90384	13.9752	1.24314	3.11195e-09	8.19874e-05
GSVIVT01025181001	XP_002523847	DNA helicase, putative [Ricinus communis]	0	other						20.7689	49.8965	1.26451	3.47906e-28	9.16592e-24
GSVIVT01025193001	XP_002285176	PREDICTED: homeobox-leucine zipper protein REVOLUTA [Vitis vinifera]	0	transcription	13.7062	27.8505	1.02288	5.03708e-12	1.32707e-07
GSVIVT01025213001	XP_003606363	Inter-alpha-trypsin inhibitor heavy chain H3 [Medicago truncatula]	0	other	21.9298	45.2989	1.04658	9.0553e-19	2.38571e-14
GSVIVT01025214001	ADY02661	phenylalanine ammonia lyase [Parrya nudicaulis]	0	metabolism	146.272	303.559	1.05332	3.58037e-113	9.43285e-109	598.924	1227.74	1.03556	0	0
GSVIVT01025238001	XP_002513514	triacylglycerol lipase, putative [Ricinus communis]	0	metabolism						19.5038	8.17805	-1.25392	3.09921e-12	8.16518e-08
GSVIVT01025246001	XP_002513495	Sulfite reductase [ferredoxin], putative [Ricinus communis]	0	metabolism						58.8276	143.375	1.28523	2.03718e-78	5.36716e-74
GSVIVT01025252001	XP_002513499	Nuclear transcription factor Y subunit A-1, putative [Ricinus communis]	1.09e-102	transcription						10.5426	4.03727	-1.38478	2.04654e-08	0.000539181
GSVIVT01025257001	NP_568382	Chaperonin-like RbcX protein [Arabidopsis thaliana]	6.04e-65	protein folding						66.4182	28.2609	-1.23277	1.67531e-35	4.41376e-31
GSVIVT01025266001	AEM55566	multidrug resistance pump [Glycine max]	0	stress related						18.4495	6.3147	-1.5468	3.45914e-15	9.11345e-11
GSVIVT01025272001	NP_175505	putative nucleolar GTP-binding protein 1 [Arabidopsis thaliana]	0	other						21.0852	63.4575	1.58956	1.1887e-48	3.13176e-44
GSVIVT01025282001	AEY85033	xanthine dehydrogenase [Camellia sinensis]	0	metabolism	12.7193	37.3576	1.55438	2.88404e-27	7.59828e-23
GSVIVT01025303001	XP_003606776	Cytochrome c-type biogenesis protein ccmE [Medicago truncatula]	1.84e-35	metabolism						0.210852	13.6646	6.01807	6.59986e-37	1.7388e-32
GSVIVT01025314001				unknown						5.16586	12.1118	1.22933	3.64719e-08	0.000960889
GSVIVT01025323001				unknown	1.31579	26.1727	4.31406	3.79738e-56	1.00046e-51
GSVIVT01025333001	XP_002871539	C2 domain-containing protein [Arabidopsis lyrata subsp. lyrata]	5.22e-176	other						7.90693	19.8758	1.32982	2.33472e-13	6.15105e-09
GSVIVT01025339001	ACZ17391	lipoxygenase [Vitis vinifera]	0	metabolism	124.013	329.172	1.40835	4.54846e-192	1.19834e-187
GSVIVT01025348001	XP_002283233	PREDICTED: G-type lectin S-receptor-like serine/threonine-protein kinase RLK1-like [Vitis vinifera]	0	signal transduction						29.7301	7.45341	-1.99595	4.59212e-32	1.20984e-27
GSVIVT01025349001	XP_002283233	PREDICTED: G-type lectin S-receptor-like serine/threonine-protein kinase RLK1-like [Vitis vinifera]	0	signal transduction						35.1068	14.6998	-1.25595	2.35836e-20	6.21333e-16
GSVIVT01025367001	XP_002283329	PREDICTED: probable plastid-lipid-associated protein 12, chloroplastic [Vitis vinifera]	0	other	7.23685	19.6855	1.4437	5.21421e-14	1.37374e-09
GSVIVT01025378001	XP_002283332	PREDICTED: probable serine/threonine-protein kinase DDB_G0279405 [Vitis vinifera]	0	signal transduction						14.3379	1.75983	-3.02632	2.24454e-25	5.91347e-21
GSVIVT01025386001	ABW96889	CMT-type DNA-methyltransferase [Elaeis guineensis]	0	metabolism						2.31937	11.0766	2.25571	5.67371e-15	1.4948e-10
GSVIVT01025389001	XP_003588753	Pentatricopeptide repeat-containing protein [Medicago truncatula]	1.9e-92	other	40.6799	10.0664	-2.01476	4.4444e-41	1.17092e-36	32.8928	12.7329	-1.36921	1.3376e-21	3.52404e-17
GSVIVT01025397001	XP_002285684	PREDICTED: disease resistance response protein 206 [Vitis vinifera]	2.02e-104	stress related						36.7936	108.592	1.56139	1.49418e-79	3.93658e-75
GSVIVT01025405001	NP_001060239	Os07g0608100 [Oryza sativa Japonica Group]	1.09e-84	other	7.67545	28.2979	1.88237	5.38474e-27	1.41866e-22	11.1751	24.4306	1.1284	7.36732e-13	1.94099e-08
GSVIVT01025408001	XP_002283442	PREDICTED: non-specific lipid-transfer protein-like protein At2g13820-like [Vitis vinifera]	8.78e-86	metabolism						7.59065	36.4389	2.26318	5.81125e-45	1.53103e-40
GSVIVT01025418001	NP_191416	DEAD-box ATP-dependent RNA helicase 52 [Arabidopsis thaliana]	6.38e-129	other						16.6573	36.7495	1.14157	1.55036e-18	4.08458e-14
GSVIVT01025420001	Q9XGH7	RecName: Full=Serine/threonine-protein phosphatase PP2A catalytic subunit	0	signal transduction	23.7939	54.918	1.20669	2.39689e-27	6.31485e-23
GSVIVT01025429001	XP_002285701	PREDICTED: acetyl-coenzyme A synthetase [Vitis vinifera]	0	metabolism	9.42983	19.2381	1.02866	5.03918e-09	0.000132762
GSVIVT01025431001	XP_003629715	Glucan endo-1,3-beta-glucosidase [Medicago truncatula]	2.02e-110	metabolism						17.7115	36.4389	1.04079	3.45542e-16	9.10365e-12
GSVIVT01025446001	XP_002533392	pheophorbide A oxygenase, putative [Ricinus communis]	0	metabolism						204.842	77.3292	-1.40543	3.40775e-127	8.97807e-123
GSVIVT01025449001	XP_003588965	Lysine decarboxylase-like protein [Medicago truncatula]	6.18e-99	other	6.9079	34.897	2.33678	1.59403e-42	4.19963e-38
GSVIVT01025462001	NP_197478	tubulin alpha-3/alpha-5 chain [Arabidopsis thaliana]	0	cytoskeleton						156.874	389.027	1.31027	1.49982e-214	3.95143e-210
GSVIVT01025464001	AAP21425	putative translation elongation factor P [Oryza sativa Japonica Group]	1.29e-101	translation						4.32246	11.1801	1.37101	1.09284e-08	0.000287919
GSVIVT01025467001	AAG51568	unknown protein; 25817-24837 [Arabidopsis thaliana]	2.98e-71	other	17.2149	44.8515	1.3815	1.75076e-27	4.61255e-23
GSVIVT01025477001	XP_002283740	PREDICTED: LRR receptor-like serine/threonine-protein kinase GSO1 [Vitis vinifera]	5.59e-161	signal transduction	18.5307	534.416	4.84997	0	0	29.3084	173.913	2.56898	4.11902e-239	1.0852e-234
GSVIVT01025478001	ACA23473	60S ribosomal protein L1 [Arachis diogoi]	7.91e-16	translation						85.6057	194.099	1.18102	1.65954e-92	4.37222e-88
[truncated: 1,141 more rows]
